# Supplementary material for: The Membrane-Associated Transcription Factor NAC089 Controls ER-Stress-Induced Programmed Cell Death in Plants
Source: PLoS Genet. 2014 Mar 27;10(3):e1004243. doi: 10.1371/journal.pgen.1004243 (PMC3967986; doi:10.1371/journal.pgen.1004243)
Supplement: Dataset S1 — List of genes regulated by conditional overexpression of NAC089D-MYC. (XLS) [file pgen.1004243.s001.xls]

## Sheet: up-regulated P=0.01
Dataset S1. List of genes regulated by conditional overexpression of NAC089D-MYC.
Probe Name	Locus Identifier	Control	BE Treated	Fold Change	p Value
A_84_P552067	AT4G30880	3.19413	12.7091	731.631	7.37e-06
A_84_P853515	AT4G30880	2.93861	12.1218	581.314	1.02e-07
A_84_P751010	AT1G61093;AT1G61095	3.33109	12.18	461.085	1.11e-07
A_84_P263940	AT1G69325	8.08428	16.2416	285.498	3.43e-06
A_84_P754850	AT1G61093	4.23312	12.1965	249.581	0.00132043
A_84_P18953	AT1G09610	4.5641	12.1254	188.878	0.00011
A_84_P22681	AT1G71390	4.64033	12.1865	186.905	1.8e-05
A_84_P15074	AT5G20970	8.57634	16.106	184.783	1.33e-06
A_84_P16676	AT4G25000	3.06727	10.582	182.877	5.24e-08
A_84_P12463	AT1G20080	3.14679	10.6515	181.606	1.32e-08
A_84_P254210	AT2G27140	8.4409	15.806	164.859	5.02e-07
A_84_P507618	AT3G52350	3.73664	10.7584	129.945	0.000134
A_84_P15903	AT5G39820	6.20981	13.1224	120.473	9.33e-06
A_84_P14958	AT5G40010	6.64248	13.4581	112.641	5.69e-06
A_84_P11549	AT2G30560	3.28112	10.094	112.429	1.87e-06
A_84_P18458	AT1G23910	3.29707	10.1073	112.222	6.84e-05
A_84_P845218	AT2G40820	3.47132	10.2774	111.899	9.15e-06
A_84_P91519	AT4G25920	5.45591	12.0744	98.2558	1.26e-06
A_84_P23323	AT1G43790	7.69839	14.1758	89.1048	1.96e-06
A_84_P838094	AT5G20980;AT5G20970	6.33559	12.784	87.3314	0.000234
A_84_P11959	AT4G26930	2.99464	9.40827	85.2496	5.48e-08
A_84_P10618	AT2G14920	5.58157	11.8563	77.4229	2.41e-05
A_84_P17770	AT5G25310	3.0437	9.30311	76.6072	7.9e-07
A_84_P18818	AT5G60530	7.5498	13.7901	75.5976	3.16e-05
A_84_P796468	no_match	3.39222	9.55137	71.4646	2.16e-05
A_84_P196044	AT5G02720	3.01232	9.07038	66.6278	1.74e-08
A_84_P750037	AT1G75260	4.90705	10.9074	64.0141	1.03e-05
A_84_P551611	AT1G63105	3.15851	9.1504	63.6415	4.73e-08
A_84_P597767	AT1G12600	4.493	10.3686	58.7143	1.23e-05
A_84_P12519	AT2G31500	3.94969	9.79983	57.6854	0.00274324
A_84_P23451	AT5G27050	2.95614	8.79618	57.2832	3.19e-07
A_84_P23069	AT3G17690	8.12951	13.9559	56.7447	3.75e-07
A_84_P24079	AT1G35730	4.87188	10.6797	56.0172	1.5e-05
A_84_P236563	AT2G34540	5.03805	10.8314	55.4575	7.73e-06
A_84_P769532	AT5G08391	4.27036	10.0219	53.8747	3.73e-05
A_84_P526084	AT2G44000	4.67496	10.3916	52.5858	5.97e-06
A_84_P17227	AT2G19900	8.21342	13.9062	51.7231	2.53e-05
A_84_P750690	AT1G29380	7.17062	12.8603	51.6152	2.41e-07
A_84_P827406	AT3G13227	2.96846	8.6495	51.3055	1.13e-06
A_84_P17625	AT1G17310	3.49838	9.14341	50.0405	4.95e-06
A_84_P525172	AT2G33720	4.40498	10.035	49.5232	4.48e-06
A_84_P23889	AT1G04880	4.0992	9.68615	48.0662	1e-05
A_84_P582261	AT4G18620	3.6376	9.16588	46.1505	0.000164
A_84_P17172	AT1G56410	3.15522	8.66051	45.4211	2.61e-05
A_84_P761256	AT3G04945	3.20799	8.58252	41.4854	4.81e-08
A_84_P12020	AT4G16160	2.97616	8.25857	38.9192	2.36e-06
A_84_P767595	AT5G44690	3.14305	8.42213	38.8296	2.04e-07
A_84_P18132	AT1G20180	3.08946	8.34921	38.3127	2.74e-08
A_84_P203658	AT2G44930	5.10952	10.3237	37.1211	4.25e-05
A_84_P14315	AT1G02580	3.15377	8.33583	36.3041	8.87e-05
A_84_P19282	AT3G02410	6.81767	11.9758	35.7063	2.1e-05
A_84_P24055	AT3G28890	3.22025	8.31928	34.2737	1.8e-06
A_84_P16421	AT3G10590	3.02189	8.11521	34.1382	1.11e-05
A_84_P12366	AT1G20850	10.8373	15.9253	34.013	9.93e-06
A_84_P578085	AT1G04645	3.44591	8.51446	33.5571	6.77e-07
A_84_P604401	AT3G27630	8.61717	13.6183	32.0256	0.000253
A_84_P13673	AT3G11980	3.15202	8.14165	31.7709	5.67e-06
A_84_P542495	AT5G45320	6.02805	11.0134	31.6771	9.38e-05
A_84_P275980	AT4G18980	3.3527	8.33757	31.6662	5.1e-06
A_84_P15419	AT2G04440	4.05874	9.03633	31.5068	0.000622
A_84_P20904	AT1G79580	4.67496	9.6469	31.3837	1.91e-05
A_84_P16096	AT1G24270	3.0393	7.98419	30.8007	3.63e-07
A_84_P10038	AT4G20050	7.59561	12.5353	30.689	1.67e-05
A_84_P511590	AT1G07120	4.13794	9.06121	30.3426	0.000183
A_84_P233899	AT5G66780	4.41311	9.33634	30.3415	0.00310405
A_84_P241663	AT3G58540	6.08348	10.9934	30.064	7.96e-06
A_84_P556782	AT5G61940	3.55069	8.42323	29.2942	8.35e-05
A_84_P844485	no_match	3.03222	7.89941	29.1858	4.58e-07
A_84_P587696	AT5G03510	7.10987	11.9423	28.4915	5.05e-06
A_84_P134645	AT2G48150	5.65246	10.4826	28.4461	9.03e-07
A_84_P19169	AT2G32790	4.96972	9.77995	28.0558	0.000324
A_84_P16478	AT3G14460	6.12441	10.9255	27.878	2.27e-06
A_84_P759880	AT3G07920	3.20275	8.00252	27.8532	0.000133
A_84_P15028	AT5G59260	5.32528	10.1236	27.8254	3.01e-07
A_84_P12806	AT3G60460	2.94138	7.70576	27.1782	9.09e-07
A_84_P796859	AT1G29380	2.96045	7.7238	27.1587	7.59e-06
A_84_P826478	AT2G37090	4.63033	9.38666	27.027	0.000128
A_84_P833040	AT4G16050	2.93634	7.6655	26.5228	1.13e-08
A_84_P547028	AT2G34880	4.43899	9.15432	26.2697	0.000309
A_84_P21405	AT4G24860	4.01614	8.72915	26.2276	3.2e-06
A_84_P19387	AT1G06920	3.44767	8.15457	26.1167	2.6e-07
A_84_P565635	AT5G41030	4.16327	8.83611	25.5074	0.000278
A_84_P763269	AT4G21420	5.81086	10.4718	25.2985	0.00420403
A_84_P22258	AT3G59450	3.24958	7.90388	25.1816	4.78e-06
A_84_P10489	AT1G72960	5.86941	10.5125	24.987	1.35e-05
A_84_P755976	AT2G32350	3.3636	8	24.8712	0.000284
A_84_P198744	AT5G07790	7.11188	11.6743	23.6274	1.01e-05
A_84_P99776	AT3G25010	4.60676	9.15014	23.3182	3.78e-05
A_84_P716947	AT1G14455	4.25906	8.79182	23.1472	6.15e-06
A_84_P19254	AT3G07420	8.61549	13.148	23.1428	2.86e-06
A_84_P607410	AT5G52290	3.87476	8.3944	22.9375	7.77e-06
A_84_P549451	AT4G38070	3.04306	7.55072	22.748	1.88e-07
A_84_P579370	AT3G04960	5.60485	10.0805	22.249	2.27e-07
A_84_P179004	AT2G40470	6.97638	11.4341	21.9736	6.62e-05
A_84_P11283	AT1G47980	3.37828	7.82347	21.784	3.26e-06
A_84_P23376	AT4G36880	7.52837	11.9555	21.5126	2.3e-05
A_84_P14515	AT3G03910	5.10081	9.51553	21.3285	1.78e-05
A_84_P19176	AT2G27880	3.49086	7.87552	20.8888	0.000172
A_84_P500478	AT3G44770	2.92475	7.30881	20.8803	9.45e-08
A_84_P13121	AT5G54570	5.03046	9.41452	20.8802	1.24e-06
A_84_P18358	AT3G12960	4.50674	8.88156	20.7467	1.75e-06
A_84_P24075	AT3G06260	3.09066	7.44714	20.4847	6.43e-07
A_84_P238683	AT1G45100	3.30234	7.6569	20.4576	2.98e-06
A_84_P611358	AT2G30115	2.95211	7.30396	20.4192	0.000124
A_84_P15115	AT3G24982	3.77257	8.10379	20.1293	0.000476
A_84_P755290	AT2G44195	3.34586	7.67607	20.1152	8.35e-06
A_84_P840198	AT3G43200	2.93117	7.25425	20.016	1.6e-06
A_84_P832888	AT5G54570;AT5G54569	5.21795	9.54049	20.0085	5.59e-07
A_84_P856766	AT3G09950	8.3421	12.6495	19.7995	7.71e-06
A_84_P757088	AT2G48075	7.65285	11.9555	19.7344	0.00096
A_84_P19272	AT1G53100	5.68608	9.98196	19.6421	1.12e-05
A_84_P15626	AT1G24030	7.23381	11.5215	19.5305	1.51e-06
A_84_P137619	AT5G54490	9.84977	14.1372	19.527	4.67e-06
A_84_P849971	AT5G15890	3.56092	7.84796	19.5221	0.000204
A_84_P751055	AT1G17540	7.36661	11.6429	19.377	3.2e-05
A_84_P17367	AT3G10580	3.10146	7.37016	19.2756	8.28e-06
A_84_P21937	AT1G57670	3.17105	7.43657	19.2332	2.35e-05
A_84_P833578	AT3G04960	4.98884	9.24354	19.0894	4.39e-05
A_84_P764629	AT4G28556	4.34078	8.58008	18.8868	0.000319
A_84_P555382	AT3G09950	7.61121	11.8372	18.7135	1.18e-07
A_84_P563122	AT1G61160	5.26818	9.485	18.5947	3.15e-06
A_84_P791025	AT1G17540	6.24132	10.4573	18.5834	0.000336
A_84_P254260	AT3G14140	3.25123	7.41519	17.9258	7.08e-05
A_84_P298084	AT5G60180	4.98328	9.09856	17.331	5.1e-06
A_84_P518257	AT3G49070	3.4418	7.54608	17.1993	0.000125
A_84_P514207	AT2G16450	2.93181	7.03109	17.1398	7.84e-05
A_84_P15680	AT4G08750	3.27654	7.37267	17.1024	1.17e-05
A_84_P537212	AT5G55135	3.13636	7.21274	16.8699	0.000428
A_84_P177574	AT3G24900	3.04	7.11051	16.8013	1.6e-05
A_84_P799065	AT5G45276	2.91335	6.97855	16.7397	1.42e-05
A_84_P239005	AT5G60110	4.16418	8.22525	16.6919	4.16e-05
A_84_P206648	AT5G56820	2.93959	6.99908	16.6735	4.14e-06
A_84_P21818	AT1G65240	7.43496	11.4841	16.554	0.000165
A_84_P504795	AT2G37090	7.09083	11.1316	16.4587	1.76e-05
A_84_P506967	AT5G22240	3.19412	7.21406	16.2227	3.03e-07
A_84_P576008	AT4G16400	6.93806	10.9448	16.0755	2.33e-05
A_84_P577108	AT5G45520	5.83932	9.83191	15.9181	4.61e-06
A_84_P13514	AT2G28040	5.73363	9.7258	15.9134	0.00425902
A_84_P601683	AT3G13227	3.00873	6.99549	15.8539	8.21e-07
A_84_P225639	AT3G16040	3.31091	7.29747	15.8515	9e-05
A_84_P12972	AT4G36700	5.53325	9.51483	15.797	0.00143617
A_84_P790894	AT5G14510	6.39164	10.3655	15.7125	1.12e-05
A_84_P17074	AT1G60280	3.12483	7.09745	15.6993	5.31e-06
A_84_P847342	AT4G20050	2.95105	6.9212	15.6724	2.01e-07
A_84_P857022	AT1G80440	3.00516	6.96797	15.5929	4.87e-05
A_84_P19792	AT5G67180	5.68667	9.64318	15.5249	2.11e-05
A_84_P81249	AT2G44240	2.96587	6.91807	15.4785	1.79e-06
A_84_P20147	AT2G05980	3.04468	6.99132	15.4189	2.25e-08
A_84_P22447	AT5G05420	8.32007	12.2453	15.1916	3.76e-06
A_84_P599301	AT5G06470	6.53292	10.4562	15.1717	3.69e-07
A_84_P784342	AT1G53160	7.08234	11.0038	15.1528	9.41e-06
A_84_P752556	AT1G53160	7.29202	11.2116	15.1326	4.66e-05
A_84_P608886	AT3G58240	3.05282	6.95686	14.9704	1.57e-06
A_84_P12957	AT4G40020	6.0768	9.94819	14.6353	1.28e-05
A_84_P797834	AT5G45276	2.9687	6.82598	14.4929	2.18e-05
A_84_P752442	AT1G48310	8.50107	12.3475	14.3848	2.75e-06
A_84_P546863	AT5G15890	7.73566	11.5661	14.2258	5.67e-05
A_84_P23964	AT2G31980	8.41592	12.2434	14.197	7.36e-06
A_84_P243585	AT3G03510	3.25474	7.07692	14.1447	1.73e-06
A_84_P539068	AT4G39290	3.14683	6.96166	14.0727	8.42e-05
A_84_P545080	AT5G14510	6.16638	9.96605	13.9256	1.46e-05
A_84_P234039	AT2G44175	3.19704	6.99518	13.9109	7.97e-05
A_84_P846815	AT1G24040;AT1G24030	4.6226	8.41578	13.8631	1.07e-05
A_84_P20967	AT1G19890	3.46441	7.24634	13.7554	0.00185066
A_84_P856913	AT5G61390	7.27875	11.0583	13.7331	0.000235
A_84_P790938	AT5G65130	4.12489	7.90255	13.7147	0.000567
A_84_P18226	AT2G29250	3.41228	7.18992	13.7146	0.00211846
A_84_P811782	AT2G31980	6.95674	10.7279	13.6529	0.000214
A_84_P595204	AT1G61090	2.98561	6.74429	13.5356	1.47e-05
A_84_P23713	AT1G65810	4.04142	7.79198	13.4596	0.00402879
A_84_P796196	no_match	9.91887	13.6437	13.2214	5.28e-07
A_84_P525738	AT3G20690	2.88955	6.60184	13.1073	2.37e-07
A_84_P23051	AT3G04050	3.23209	6.93844	13.0534	2.04e-05
A_84_P18935	AT1G80660	6.95467	10.6455	12.9139	0.000451
A_84_P505720	AT3G03500	5.38802	9.06957	12.8309	0.000147
A_84_P23686	AT1G75700	4.84317	8.51537	12.748	1.17e-06
A_84_P838738	AT1G65240	6.67034	10.3425	12.7478	0.000386
A_84_P794137	AT3G11080	4.84023	8.48469	12.5052	0.000668
A_84_P10317	AT5G62250	3.60945	7.23136	12.3113	0.000435
A_84_P79105	AT1G66860	4.16449	7.77564	12.2198	0.000273
A_84_P820040	AT2G26560	11.3508	14.9612	12.2136	0.00249117
A_84_P572348	AT3G47100	3.68558	7.29564	12.2106	0.00042
A_84_P10764	AT3G07960	8.13621	11.721	11.9985	1.49e-06
A_84_P845095	AT1G76780	3.37292	6.95736	11.9956	0.000314
A_84_P16041	AT5G04150	5.90021	9.47939	11.9519	0.00209615
A_84_P11156	AT5G26170	7.33651	10.9045	11.8596	0.00110191
A_84_P844502	AT4G03180	3.23693	6.79538	11.7815	0.000342
A_84_P18824	AT5G61730	3.12183	6.67954	11.7755	6.48e-06
A_84_P606193	AT3G30770	3.23562	6.78369	11.697	3.6e-05
A_84_P760106	AT3G08885	3.41351	6.95677	11.6581	0.000151
A_84_P834576	AT5G19020	4.45317	7.98588	11.5732	9.22e-05
A_84_P725162	AT1G47271	6.68956	10.2221	11.5716	0.000103
A_84_P16717	AT4G34300	3.00773	6.53885	11.5604	3.91e-05
A_84_P12958	AT4G14080	4.08222	7.61064	11.5388	0.00666409
A_84_P16452	AT3G15740	3.81552	7.33745	11.487	1.41e-05
A_84_P15285	AT1G33320	5.14999	8.66752	11.452	5.02e-05
A_84_P22817	AT1G66460	6.59601	10.1005	11.3493	2.46e-05
A_84_P73244	AT5G12390;AT5G12380	3.13354	6.63795	11.3484	5.38e-06
A_84_P13927	AT5G02660	3.28009	6.7746	11.2708	6.79e-06
A_84_P15054	AT5G65130	4.61101	8.09988	11.2268	0.000192
A_84_P19686	AT5G39630	3.25849	6.72189	11.0303	0.000509
A_84_P22796	AT1G79800	3.59274	7.05336	11.009	0.000761
A_84_P762773	AT3G53065	3.52667	6.9483	10.7155	8.54e-06
A_84_P849261	no_match	5.20836	8.61086	10.5743	0.00068
A_84_P12749	AT3G47180	4.96115	8.3626	10.5667	0.000168
A_84_P18099	AT1G68200	5.1188	8.51882	10.5562	0.000145
A_84_P10524	AT1G66810	6.89738	10.2849	10.4649	3.38e-05
A_84_P17524	AT3G58480	3.12673	6.50266	10.3814	0.000265
A_84_P787266	AT5G26170	7.6322	10.9946	10.2847	0.00248378
A_84_P790636	no_match	4.34575	7.69841	10.2153	0.000556
A_84_P521270	AT5G61390	9.35856	12.7097	10.2044	0.000114
A_84_P95506	AT1G68380	3.59702	6.94299	10.1681	0.00207544
A_84_P66364	AT1G49310	9.85693	13.1898	10.076	2.26e-05
A_84_P17578	AT4G10270	10.1188	13.446	10.0367	0.000261
A_84_P769352	AT5G52272	2.96516	6.28823	10.0079	0.00021
A_84_P62660	AT2G40116	2.93479	6.25027	9.95541	3.32e-05
A_84_P283120	AT2G42860	3.36558	6.6787	9.93915	0.00131906
A_84_P17602	AT4G20160	5.15328	8.46423	9.92423	5.98e-05
A_84_P12643	AT3G05620	5.4393	8.74295	9.87415	8.43e-05
A_84_P557326	AT4G10265	5.40442	8.7012	9.82719	0.00113327
A_84_P571918	AT1G15385	4.55421	7.84943	9.81661	0.000501
A_84_P13586	AT3G10680	7.14027	10.4332	9.80091	0.00494256
A_84_P762852	AT3G24330;AT3G24332	2.90161	6.19172	9.78192	2.96e-05
A_84_P14270	AT1G73040	7.98445	11.2672	9.73194	2.17e-06
A_84_P157605	AT2G31940	8.1805	11.4536	9.6672	7.4e-05
A_84_P754210	AT1G76892;AT1G76890	5.19161	8.45842	9.62515	8.37e-05
A_84_P21049	AT2G26560	12.5921	15.8552	9.6005	0.00241855
A_84_P827510	AT1G79910	3.20367	6.46227	9.57052	1.43e-05
A_84_P836276	AT1G66460	2.99366	6.24599	9.52903	3.83e-05
A_84_P297344	AT5G23240;AT5G23235	7.57239	10.8238	9.52293	0.000139
A_84_P527043	AT3G13850	2.90259	6.13692	9.41089	3.03e-05
A_84_P16703	AT1G43810	2.98146	6.21486	9.40483	2.67e-05
A_84_P753860	AT1G67148	8.90612	12.1279	9.32966	3.23e-05
A_84_P577514	AT2G31210	6.01612	9.23132	9.28695	3.78e-05
A_84_P17083	AT1G10540	5.81357	9.02655	9.27265	0.00028
A_84_P513731	AT3G12955	7.21485	10.4225	9.23857	1.19e-05
A_84_P845426	AT3G47580	3.17618	6.38034	9.21615	2.73e-05
A_84_P521460	AT1G52240	4.96014	8.15208	9.13838	0.000904
A_84_P22872	AT1G78940	6.48525	9.66912	9.0874	6.68e-06
A_84_P12443	AT1G80440	9.10892	12.2752	8.97744	0.000636
A_84_P15155	AT1G61390	5.8688	9.03281	8.96317	3.82e-07
A_84_P10328	AT5G65070	7.23408	10.3923	8.92735	3.26e-05
A_84_P540511	AT4G12950	2.98372	6.13472	8.88269	1.39e-05
A_84_P17498	AT3G52620	8.28374	11.4315	8.86302	7.3e-05
A_84_P10794	AT3G16920	9.02952	12.1755	8.8517	1.65e-05
A_84_P16915	AT5G58050	3.77367	6.90681	8.77346	0.00326547
A_84_P814324	no_match	8.90847	12.0394	8.75979	0.000584
A_84_P798166	AT1G24030	2.9991	6.12759	8.74515	4.49e-07
A_84_P168853	AT3G02550	6.26535	9.38398	8.68567	0.000305
A_84_P23372	AT4G17160	3.40466	6.51646	8.64457	0.00127738
A_84_P521838	AT3G57160	8.44036	11.5395	8.56912	2.9e-05
A_84_P21106	AT1G07540	2.95971	6.05433	8.54226	0.000128
A_84_P238533	AT5G49320	6.83284	9.92109	8.50464	0.000113
A_84_P587549	AT3G60470	2.87557	5.9578	8.46924	0.000411
A_84_P19323	AT1G12890	4.85664	7.93571	8.45071	1.4e-05
A_84_P20734	AT5G66220	3.19969	6.26994	8.39916	0.00239469
A_84_P756807	AT2G05980	3.65403	6.72269	8.38994	0.00174693
A_84_P505251	AT5G44690	2.96267	6.02604	8.35919	9.52e-05
A_84_P16032	AT1G28040	5.48984	8.55198	8.35212	8.58e-06
A_84_P15059	AT1G52250	6.34067	9.39235	8.29177	0.00193787
A_84_P758863	AT3G16390	9.56027	12.6111	8.28709	3.48e-05
A_84_P753835	AT1G19115	5.53504	8.58447	8.27889	1.22e-05
A_84_P14435	AT2G26710	6.84151	9.88176	8.22634	2.22e-05
A_84_P750030	AT1G73440;AT1G73445	4.62184	7.65995	8.21411	4.36e-05
A_84_P843211	no_match	3.08772	6.12163	8.19027	0.000139
A_84_P19753	AT5G58080	4.33784	7.37085	8.18513	0.000204
A_84_P530188	AT4G29370	5.28463	8.31551	8.17308	0.00210884
A_84_P11010	AT4G26140	9.603	12.6248	8.12202	1.07e-05
A_84_P282050	AT1G65110	5.43028	8.44832	8.10068	0.00023
A_84_P844018	AT2G27630	7.51573	10.5321	8.09107	5.57e-05
A_84_P12936	AT4G34440	7.60499	10.6139	8.04942	4.27e-06
A_84_P828485	AT2G30580	6.99336	9.99531	8.01084	2.48e-06
A_84_P750646	AT1G59920;AT1G59930	4.33464	7.32158	7.92792	0.000816
A_84_P583858	AT3G09080	6.41068	9.3925	7.89982	1.08e-05
A_84_P22896	AT2G30580	9.5171	12.4927	7.86559	7.12e-06
A_84_P12595	AT2G32610	10.4538	13.4282	7.85914	0.000131
A_84_P11018	AT4G27850	5.90229	8.87627	7.857	1.62e-05
A_84_P17981	AT1G67270	3.09184	6.06061	7.82866	0.00116787
A_84_P142559	AT5G08480	4.70992	7.67798	7.8248	7.59e-06
A_84_P13968	AT5G16410	5.4339	8.40015	7.81501	0.000114
A_84_P803322	no_match	4.97993	7.9458	7.81298	0.00073
A_84_P10486	AT1G17240	6.95113	9.89836	7.71266	4.9e-05
A_84_P121202	AT5G56810	6.17637	9.10578	7.61799	5.36e-05
A_84_P12662	AT1G26610	3.35199	6.27574	7.58812	0.0011808
A_84_P559372	AT5G61260	6.68683	9.60917	7.58073	2.09e-05
A_84_P833774	AT1G67148	4.02389	6.94363	7.56712	0.000181
A_84_P760119	AT3G48526	3.01956	5.93873	7.5641	7.14e-06
A_84_P11960	AT4G27220	4.2387	7.15462	7.54707	0.000588
A_84_P64634	AT4G10910	5.01797	7.92091	7.47948	0.00304067
A_84_P18061	AT1G10790	7.05836	9.95614	7.45281	1.27e-06
A_84_P10911	AT3G59510	4.16541	7.06039	7.43832	0.000319
A_84_P11648	AT1G67650	8.12206	11.0121	7.41289	1.13e-05
A_84_P282340	AT3G60070	9.87462	12.7616	7.39706	2.83e-05
A_84_P18080	AT1G50060	6.21885	9.10259	7.3806	0.00447143
A_84_P11078	AT4G16920	3.99105	6.85953	7.30292	0.000993
A_84_P516715	AT5G15430	2.99453	5.86258	7.30078	8.83e-05
A_84_P583737	AT2G20500	7.43774	10.302	7.28184	0.00093
A_84_P15223	AT1G10680	3.11769	5.97412	7.24218	0.000314
A_84_P516606	AT4G22600	2.92943	5.78486	7.23721	7.51e-05
A_84_P242433	AT3G25020	5.24561	8.09379	7.20093	1.56e-05
A_84_P799663	AT5G61390	2.93404	5.7799	7.18937	7.33e-05
A_84_P817769	AT1G15720	3.8639	6.70949	7.18797	0.00471923
A_84_P20770	AT2G17890	3.35229	6.19733	7.18524	9.76e-07
A_84_P599932	AT3G18670	3.92284	6.76632	7.17751	0.000911
A_84_P17758	AT5G18970	9.39211	12.2348	7.17334	2.91e-05
A_84_P15259	AT1G06490	8.15949	10.9838	7.08258	8.75e-07
A_84_P16625	AT4G08450	3.4838	6.30466	7.06581	0.000969
A_84_P23653	AT1G03990	7.53775	10.3562	7.05415	2.05e-05
A_84_P75684	AT4G17220	8.02906	10.8321	6.97904	3.48e-05
A_84_P14886	AT5G07150	4.71251	7.51307	6.96713	9.33e-06
A_84_P858574	AT5G08480	4.52949	7.32732	6.95391	0.000236
A_84_P750656	AT1G53160	6.13615	8.93353	6.95175	5.81e-06
A_84_P21771	AT1G24200	2.98778	5.76438	6.85236	0.000264
A_84_P794569	AT2G29460	3.36686	6.12941	6.78594	0.00118575
A_84_P827514	AT1G79910	5.25892	8.0163	6.76169	0.000208
A_84_P113062	AT5G22140	12.1232	14.8786	6.75254	6.89e-05
A_84_P214578	AT2G01275	5.69144	8.44447	6.74129	6.97e-05
A_84_P19822	AT2G17260	7.05489	9.80658	6.73506	2.8e-05
A_84_P22799	AT1G55760	9.39935	12.1478	6.71999	1.09e-06
A_84_P19668	AT5G27220	6.02063	8.76379	6.69534	0.000124
A_84_P20754	AT5G19360	3.67932	6.42169	6.69172	0.00232198
A_84_P565128	AT3G10750	3.32924	6.05723	6.62531	7.3e-07
A_84_P791163	AT2G36307	7.65675	10.3804	6.6053	3.71e-06
A_84_P22720	AT1G03410	7.02732	9.75087	6.60499	1.14e-05
A_84_P703913	AT1G31935	9.40342	12.125	6.59585	8.48e-06
A_84_P192624	AT3G49845	12.1578	14.8755	6.57822	9.36e-06
A_84_P817913	AT4G34850	3.35965	6.07651	6.5744	0.00287691
A_84_P800150	AT2G20500	5.77268	8.48915	6.57261	0.000613
A_84_P11760	AT3G24340	5.51616	8.22363	6.53179	2.49e-05
A_84_P259090	AT5G54690	7.03421	9.73844	6.51709	7.78e-05
A_84_P839551	AT4G38590	3.08056	5.77274	6.46292	0.000116
A_84_P541401	AT4G18425	4.86686	7.55425	6.44144	0.00613041
A_84_P577954	AT5G27960	3.36739	6.04907	6.41602	0.00556447
A_84_P515468	AT2G45940	3.44563	6.12662	6.41292	0.00197609
A_84_P606765	AT1G56555	2.97756	5.65341	6.39013	0.000182
A_84_P752105	AT1G60120	4.65875	7.32899	6.36532	9.96e-05
A_84_P16568	AT3G55840	7.91299	10.5827	6.36298	0.000109
A_84_P592228	AT5G24280	9.18827	11.8573	6.36007	0.000184
A_84_P829971	AT4G26990	5.10513	7.77277	6.3539	0.00063
A_84_P200834	AT1G58070	5.81456	8.47562	6.32494	0.000109
A_84_P754792	AT1G77765	7.68742	10.3403	6.28936	3.81e-05
A_84_P11889	AT1G23270	3.32375	5.97665	6.2893	1.73e-05
A_84_P611855	AT5G46915	3.76074	6.41019	6.27429	0.00475311
A_84_P831031	AT5G17910	4.10052	6.74605	6.25726	0.000798
A_84_P755708	AT2G40350	4.51006	7.15049	6.23519	2.46e-05
A_84_P598624	AT4G31650	9.7086	12.3466	6.22462	4.65e-09
A_84_P16782	AT5G07880	5.39042	8.02696	6.21836	3.61e-06
A_84_P849455	no_match	7.19324	9.81279	6.14562	2.88e-05
A_84_P550583	AT5G61950	4.11899	6.73379	6.12539	0.00048
A_84_P23503	AT5G48370	9.61713	12.2294	6.11466	3.36e-06
A_84_P823178	AT3G07800	11.2081	13.8141	6.08807	5.51e-06
A_84_P701725	AT5G24318	4.60987	7.21238	6.07342	0.00895997
A_84_P20932	AT1G48820	3.44665	6.03905	6.031	0.00124572
A_84_P22695	AT1G11130	10.6865	13.2716	6.00061	1.9e-05
A_84_P10414	AT1G03980	6.13291	8.71772	5.99937	0.00663485
A_84_P101246	AT5G22530	6.03349	8.61814	5.99871	0.000524
A_84_P757904	AT2G36307	8.4144	10.9973	5.99159	1.96e-05
A_84_P274730	AT1G73965	7.99976	10.5786	5.9745	0.00311261
A_84_P13599	AT3G07800	11.1759	13.7523	5.9648	6.92e-06
A_84_P16581	AT3G59100	10.0777	12.6491	5.94388	4.2e-06
A_84_P592825	AT3G23480	6.56858	9.1382	5.93652	6.26e-05
A_84_P19189	AT2G42960	6.23579	8.79463	5.89235	2.77e-05
A_84_P13302	AT1G30560	3.60644	6.14855	5.82439	0.000614
A_84_P790427	no_match	3.7396	6.27453	5.79549	0.000124
A_84_P10856	AT3G46680	5.27175	7.80291	5.78038	0.000103
A_84_P534191	AT3G27030	10.1064	12.6363	5.77532	2.92e-05
A_84_P549563	AT5G39490	3.28229	5.80522	5.74747	0.00141204
A_84_P566499	AT1G03970	3.68964	6.20073	5.70049	0.00460273
A_84_P606383	AT4G37445	8.42273	10.931	5.68953	7.08e-05
A_84_P12520	AT2G33100	5.95311	8.45659	5.67049	0.00812117
A_84_P172163	AT1G79910	8.0485	10.5457	5.64592	0.000456
A_84_P828620	AT1G29630	5.48823	7.96601	5.57038	0.00044
A_84_P826141	AT3G27030	10.813	13.2887	5.5622	3.17e-05
A_84_P293214	AT1G48370	8.71093	11.1865	5.56185	4.1e-06
A_84_P248025	AT2G42800	7.62958	10.0968	5.52984	0.000848
A_84_P766608	AT5G01630	3.39345	5.8558	5.51112	0.000782
A_84_P15022	AT1G47760	8.82629	11.2877	5.50765	2.74e-05
A_84_P611961	AT5G35120	4.90042	7.35198	5.47008	0.00103957
A_84_P581211	AT3G23605	10.11	12.5525	5.43596	1.05e-05
A_84_P842590	no_match	3.15601	5.59832	5.43511	0.00142336
A_84_P20922	AT1G60970	4.8562	7.28516	5.38503	0.000382
A_84_P612806	AT1G02570	4.9886	7.41389	5.37136	0.00454345
A_84_P209728	AT3G04040	7.38023	9.80378	5.3649	8.08e-06
A_84_P850182	no_match	7.95655	10.3758	5.34895	0.00588228
A_84_P603991	AT1G12490	3.41401	5.83256	5.34633	0.00185464
A_84_P13264	AT1G08730	8.49595	10.8798	5.21941	8.85e-05
A_84_P12452	AT1G69540	5.79579	8.1787	5.21586	7.32e-05
A_84_P13093	AT5G46670	3.5298	5.90056	5.17214	0.00158618
A_84_P23354	AT4G38580	7.79148	10.1556	5.14844	9.83e-05
A_84_P305000	AT2G23960	7.71016	10.074	5.14755	9.48e-05
A_84_P159165	AT1G17030	5.97974	8.3406	5.13677	0.000233
A_84_P787694	AT1G79450	6.81541	9.16838	5.10877	0.000172
A_84_P845705	AT1G19630	4.45901	6.81193	5.10855	0.00212989
A_84_P20989	AT1G53930	7.54061	9.89245	5.10475	9.58e-05
A_84_P830406	AT3G53230	7.01712	9.36776	5.10052	0.000449
A_84_P758650	AT2G07213;AT2G07215	5.2344	7.58501	5.1004	0.00100376
A_84_P824944	AT1G79730	10.1616	12.5097	5.0917	0.00015
A_84_P556555	AT5G02490	11.5348	13.8815	5.08663	1.59e-05
A_84_P101216	AT4G23900	4.4868	6.83097	5.07769	0.000192
A_84_P15916	AT1G49810	6.50474	8.84764	5.07321	6.85e-05
A_84_P760391	AT3G55650	3.87783	6.21989	5.07025	0.00773265
A_84_P16322	AT2G14620	5.56874	7.90688	5.05651	0.00100766
A_84_P72304	AT3G61570	10.1258	12.4628	5.05251	7.1e-05
A_84_P10458	AT1G54790	5.79294	8.12764	5.04448	0.00320693
A_84_P14013	AT5G40000	6.6681	8.99839	5.02905	0.00230228
A_84_P66934	AT5G26630	5.49834	7.8286	5.02898	0.000159
A_84_P15898	AT5G38240	7.73316	10.0615	5.02223	0.000254
A_84_P535537	AT1G08035	6.73212	9.05876	5.01637	1.71e-05
A_84_P297544	AT1G79730	12.393	14.7004	4.94979	5.03e-06
A_84_P513315	AT1G71200	7.15228	9.45902	4.94764	0.00144594
A_84_P23526	AT5G55090	7.84614	10.1523	4.94561	0.000201
A_84_P22181	AT3G28210	11.2716	13.573	4.92944	0.00062
A_84_P22083	AT3G01100	10.1248	12.422	4.91527	1.13e-05
A_84_P800382	no_match	5.6162	7.91248	4.9119	0.00173417
A_84_P180674	AT5G67460	7.39484	9.68836	4.90251	2e-05
A_84_P520558	AT1G52855	8.45915	10.7469	4.88297	0.00131824
A_84_P753054	AT1G35112	6.10876	8.39521	4.87853	0.00096
A_84_P542081	AT3G05155	5.79271	8.07772	4.87366	0.00276986
A_84_P14345	AT1G76040	9.92669	12.2011	4.83807	2.5e-06
A_84_P502099	AT2G34530	5.44898	7.72288	4.83628	0.00258683
A_84_P21970	AT2G22200	8.29783	10.5679	4.82333	1.52e-05
A_84_P22162	AT3G20190	3.76659	6.03324	4.81206	0.000394
A_84_P788534	AT2G16210	4.50139	6.76761	4.81062	0.000613
A_84_P15377	AT2G28440	6.13183	8.39645	4.80526	0.000132
A_84_P17529	AT3G59580	6.85005	9.11045	4.79126	6.6e-05
A_84_P13435	AT1G73370	8.29602	10.5483	4.76443	4.02e-05
A_84_P18393	AT3G13640	4.94288	7.19094	4.75043	0.000637
A_84_P123552	AT4G26990	9.08155	11.3239	4.73169	9.03e-06
A_84_P613653	AT5G57685	10.0554	12.2893	4.70431	0.000222
A_84_P59510	AT4G32480	9.98641	12.2183	4.69751	7.76e-05
A_84_P13482	AT2G38760	8.84044	11.0722	4.69713	2.99e-06
A_84_P13235	AT1G13260	9.88637	12.1053	4.65553	1.9e-05
A_84_P18813	AT5G59490	7.21874	9.43388	4.64324	0.000634
A_84_P14926	AT5G23580	11.8167	14.0299	4.63691	1.7e-06
A_84_P502161	AT3G05390	8.1571	10.3605	4.60556	0.00039
A_84_P15325	AT1G73340	6.03474	8.23556	4.5974	0.00448402
A_84_P23328	AT4G31600	10.0232	12.2198	4.58424	7.69e-07
A_84_P805748	AT1G76040	5.61027	7.80469	4.57704	0.000224
A_84_P15037	AT5G61070	8.25465	10.4471	4.57075	1.01e-05
A_84_P280900	AT3G07350	7.97099	10.1575	4.552	0.00184904
A_84_P13660	AT3G26470;AT3G26480	5.29808	7.48315	4.54748	0.000297
A_84_P822593	AT5G57685	8.42497	10.6041	4.52886	0.000291
A_84_P20519	AT4G39110	3.7087	5.88392	4.51656	0.000913
A_84_P10056	AT4G24450	8.05775	10.2325	4.51497	7.57e-05
A_84_P601029	AT4G35660	5.79042	7.94658	4.45727	0.000352
A_84_P10859	AT3G47400	6.71302	8.86859	4.45545	0.000483
A_84_P15388	AT2G29300	4.9702	7.12538	4.45423	0.00163367
A_84_P19151	AT2G39820	4.63842	6.79289	4.45205	0.00214651
A_84_P18957	AT1G27440	9.28433	11.431	4.42796	6.94e-06
A_84_P20977	AT1G14480	8.79207	10.9337	4.41259	0.00061
A_84_P582090	AT3G18773	7.67939	9.8143	4.39209	0.0010203
A_84_P22159	AT3G13100	9.69473	11.8279	4.3869	3.89e-05
A_84_P97286	AT1G79450	8.85533	10.9878	4.38456	1.63e-07
A_84_P790530	AT1G27440	9.8793	12.0098	4.3788	5.86e-06
A_84_P21261	AT3G47540	10.2835	12.4138	4.37782	2.41e-06
A_84_P13449	AT2G29740	4.93907	7.0605	4.35126	0.000326
A_84_P750319	AT1G19630	4.71757	6.83842	4.34948	0.00214879
A_84_P756013	AT2G29430	5.68585	7.80397	4.34129	3.11e-05
A_84_P19697	AT1G47890	6.8795	8.99743	4.3407	7.55e-05
A_84_P16510	AT1G35710	9.51679	11.6328	4.33506	0.000126
A_84_P762727	AT3G02242	4.24335	6.35917	4.33436	0.000402
A_84_P201218	AT4G01575	9.00433	11.1182	4.32846	1.39e-05
A_84_P755077	AT2G41440	10.1	12.2134	4.3271	0.000114
A_84_P17629	AT4G26400	11.4567	13.5499	4.26671	1.53e-05
A_84_P20602	AT5G23690	9.74802	11.8379	4.257	3.54e-05
A_84_P16633	AT4G10550	9.88324	11.9722	4.25451	5.41e-05
A_84_P19132	AT2G46530	7.57102	9.65048	4.2265	5.63e-05
A_84_P110902	AT5G60680	8.67313	10.7521	4.22512	0.000363
A_84_P19170	AT2G29420	12.6709	14.7498	4.2249	0.000901
A_84_P13916	AT4G36430	11.7782	13.8566	4.22359	0.000282
A_84_P849779	no_match	6.84734	8.92311	4.21569	8.28e-05
A_84_P24045	AT1G26810	8.4893	10.5628	4.20916	2.2e-05
A_84_P14988	AT5G47950	8.70464	10.7777	4.20787	0.00193287
A_84_P21661	AT5G61590	10.6896	12.7613	4.20376	0.00174501
A_84_P21671	AT5G63990	9.85928	11.9256	4.18819	5.34e-06
A_84_P21249	AT1G02650	7.4933	9.55823	4.18415	9.59e-05
A_84_P525179	AT2G34920	6.90593	8.97018	4.18216	0.000137
A_84_P539148	AT1G25375	9.51992	11.5777	4.16355	1.12e-05
A_84_P21163	AT3G09710	8.895	10.9486	4.15151	2.79e-05
A_84_P11146	AT5G23370	3.5981	5.64225	4.12429	0.00369373
A_84_P227469	AT3G30350	7.15131	9.19485	4.12257	0.000451
A_84_P293284	AT2G36780	3.71659	5.7575	4.11505	0.0079795
A_84_P15741	AT4G27280	11.8595	13.9004	4.11501	4.82e-05
A_84_P14610	AT3G13782	8.85363	10.8896	4.10095	1.74e-05
A_84_P760477	AT3G03855	8.84489	10.8791	4.09612	4.23e-05
A_84_P10345	AT5G16850	5.70529	7.73821	4.09232	0.00083
A_84_P860518	AT1G69710	5.13961	7.17187	4.09045	0.00213861
A_84_P20842	AT1G04650	8.07086	10.1006	4.08331	1.54e-05
A_84_P834152	no_match	7.00808	9.03609	4.0784	1.08e-05
A_84_P524701	AT5G19020	9.01989	11.0472	4.07634	2.39e-05
A_84_P12238	AT5G17650	10.7713	12.7981	4.07496	1.62e-05
A_84_P53580	AT5G52600	7.91308	9.93978	4.07472	1.19e-06
A_84_P564195	AT2G42900	7.88179	9.89972	4.05002	6.9e-05
A_84_P556161	AT2G22620	6.63668	8.65442	4.04948	0.000165
A_84_P758419	AT2G20362	5.34619	7.36252	4.04554	8.74e-05
A_84_P837229	AT4G28790	9.65965	11.6718	4.0339	6.16e-05
A_84_P855653	AT3G29770	6.16862	8.17699	4.02328	6.13e-05
A_84_P11267	AT5G63390	6.88855	8.89555	4.01947	9.75e-05
A_84_P545036	AT4G39795	6.79091	8.79541	4.01248	0.0013425
A_84_P16448	AT3G14410	11.5179	13.5213	4.00943	1.58e-06
A_84_P11032	AT4G30940	7.41777	9.41843	4.00183	0.000587
A_84_P754811	AT1G29630	9.41757	11.4182	4.00182	0.000102
A_84_P533079	AT1G79960	3.96356	5.9622	3.99622	0.00330974
A_84_P55340	AT2G18540	4.27039	6.26732	3.9915	0.00158356
A_84_P22556	AT5G48060	6.82526	8.81206	3.96357	0.000445
A_84_P580715	AT5G61490	8.75337	10.7311	3.93868	2.94e-05
A_84_P861588	AT2G27580	9.86805	11.8371	3.91507	2.3e-05
A_84_P19561	AT4G35480	8.24515	10.2113	3.90721	7.59e-05
A_84_P787956	no_match	6.66066	8.62385	3.89922	0.00143083
A_84_P530568	AT3G06710	7.44364	9.40422	3.89219	0.000476
A_84_P752986	AT1G30040	6.38804	8.34565	3.88418	0.000948
A_84_P602289	AT1G45231	9.11056	11.061	3.86481	4.57e-06
A_84_P820600	AT5G50180	9.14254	11.0925	3.86364	1.53e-05
A_84_P16998	AT2G13680	4.24671	6.196	3.86187	0.0014355
A_84_P20819	AT1G67210	7.67975	9.62866	3.86083	1.03e-05
A_84_P849049	no_match	8.65429	10.6003	3.85306	0.00742399
A_84_P12095	AT5G24620	9.54312	11.487	3.84744	0.000353
A_84_P856374	AT5G55000	5.55214	7.49417	3.84245	0.000441
A_84_P22457	AT5G07800	7.45663	9.39798	3.84065	1.99e-05
A_84_P818265	AT4G32480	10.5567	12.4979	3.84039	0.00083
A_84_P19511	AT4G24380	11.4292	13.3694	3.83753	4.86e-06
A_84_P573961	AT2G31920	5.10943	7.04489	3.82499	0.00601337
A_84_P90349	AT5G53030	8.4354	10.3653	3.81039	0.000135
A_84_P21578	AT5G39670	9.62832	11.5575	3.80844	0.000468
A_84_P17709	AT5G02510	4.33262	6.26119	3.80678	0.00206775
A_84_P826608	AT5G66650	6.59576	8.52327	3.80398	0.0021914
A_84_P569295	AT1G34110	9.05635	10.9779	3.78825	1.87e-05
A_84_P548023	AT1G31200	8.27175	10.19	3.77954	0.000106
A_84_P828648	AT2G34020	8.96182	10.8796	3.77837	0.000767
A_84_P829945	AT5G59490	5.40445	7.32107	3.77537	0.00332007
A_84_P856756	AT5G24620	12.5595	14.4708	3.76145	6.87e-05
A_84_P580680	AT5G50930	8.90639	10.815	3.75454	2.17e-05
A_84_P612552	AT4G23895	9.26421	11.1714	3.75071	3.14e-05
A_84_P17061	AT1G09570	13.9798	15.8839	3.7428	3.18e-05
A_84_P580248	AT3G02680	7.55776	9.46162	3.74213	6.28e-05
A_84_P18230	AT2G27920	7.89336	9.7963	3.73973	0.000567
A_84_P751658	AT1G47620	4.95974	6.85878	3.72966	0.000324
A_84_P19808	AT1G27920	7.0436	8.94021	3.72338	0.000226
A_84_P14767	AT4G20880	9.68432	11.5778	3.71534	0.000119
A_84_P94429	AT5G03530	8.49983	10.3894	3.70533	0.000247
A_84_P22564	AT5G50180	11.6733	13.561	3.70041	1.39e-06
A_84_P14981	AT5G46240	9.22681	11.112	3.69397	0.000538
A_84_P151158	AT5G56550	8.97709	10.8617	3.69259	0.00266435
A_84_P127811	AT1G74860	5.94871	7.83276	3.6911	0.000236
A_84_P556511	AT4G29110	7.98642	9.87043	3.691	0.000621
A_84_P77779	AT5G59000	8.07418	9.95705	3.68806	0.000371
A_84_P75484	AT3G14590	8.67837	10.5569	3.67712	8.86e-06
A_84_P755918	AT2G34020	8.81473	10.6907	3.67058	0.000648
A_84_P16004	AT5G66170	10.4069	12.281	3.66579	0.0011569
A_84_P265480	AT2G36400	11.2772	13.1505	3.66362	8.59e-05
A_84_P813291	AT5G65020	10.6449	12.5155	3.65678	0.000955
A_84_P194504	AT3G28455	9.49661	11.3571	3.6312	0.000592
A_84_P10860	AT3G47580;AT3G47590	7.31642	9.17686	3.63119	0.000436
A_84_P22051	AT2G19450	11.421	13.2797	3.62679	0.000156
A_84_P152688	AT4G04955	11.6305	13.4874	3.62233	1.99e-07
A_84_P21897	AT1G76780	6.85456	8.7113	3.62188	8.91e-06
A_84_P530707	AT3G61090	4.26416	6.12019	3.62011	0.000624
A_84_P14571	AT3G20860	10.0691	11.9237	3.6165	3.71e-05
A_84_P796333	AT5G40980	5.15666	7.00867	3.61003	0.000746
A_84_P851533	AT4G23895	8.3909	10.242	3.60764	0.000238
A_84_P22043	AT2G37560	8.98931	10.8393	3.60497	5.07e-05
A_84_P280890	AT3G10320	8.85917	10.7038	3.59156	0.000169
A_84_P837183	AT4G04221;AT4G04220	8.97015	10.8125	3.58584	7.73e-05
A_84_P13560	AT2G32150	8.34621	10.1876	3.58345	0.00119834
A_84_P24054	AT3G20210	5.43638	7.2763	3.57991	0.00187893
A_84_P17189	AT1G25560	12.5815	14.4176	3.57053	0.000511
A_84_P158795	AT4G13540	10.792	12.6278	3.56969	1.5e-05
A_84_P10903	AT3G57390	11.4477	13.276	3.55107	1.21e-05
A_84_P570862	AT5G40980	8.95555	10.778	3.53692	0.000177
A_84_P296724	AT5G51190	10.2022	12.0231	3.53301	8.07e-05
A_84_P569894	AT5G13940	3.70108	5.52097	3.53055	0.0085523
A_84_P853076	no_match	4.83546	6.65528	3.53035	0.000105
A_84_P14802	AT4G28790	6.68859	8.50611	3.52476	0.000116
A_84_P858042	AT3G50920	9.45695	11.2733	3.52201	1.89e-05
A_84_P18028	AT1G04280	11.5089	13.3248	3.5208	5.83e-07
A_84_P18398	AT3G14790	12.5423	14.3581	3.52053	1.45e-06
A_84_P21321	AT3G61760	7.57667	9.39233	3.5202	9.04e-06
A_84_P834641	AT3G29000	8.65846	10.4732	3.51783	0.00773135
A_84_P18413	AT3G45430	7.90485	9.71909	3.51675	0.00024
A_84_P521842	AT3G58380	4.29781	6.1094	3.51029	0.00246683
A_84_P23239	AT4G04220	10.2856	12.0928	3.49967	0.000115
A_84_P869207	AT1G23390	7.84808	9.65227	3.49232	0.00691819
A_84_P23967	AT2G29100	5.95767	7.7617	3.49195	0.00249206
A_84_P20074	AT2G46110	10.4915	12.2913	3.48165	1.93e-05
A_84_P809767	AT3G59940	5.88302	7.67695	3.46758	0.000483
A_84_P215698	AT1G50670	12.5007	14.2921	3.46156	3.43e-05
A_84_P193944	AT5G66650	8.18211	9.97013	3.45341	0.00370154
A_84_P586290	AT1G55265	8.95886	10.7468	3.45332	0.000126
A_84_P16337	AT2G27580	12.9227	14.7087	3.44852	2.87e-05
A_84_P11507	AT1G69545	7.96125	9.74561	3.44466	6.4e-05
A_84_P504929	AT3G29000	8.7685	10.5528	3.44461	0.00862535
A_84_P851687	AT1G50670	9.04527	10.8271	3.43854	0.000199
A_84_P828562	AT2G18170	6.11489	7.89422	3.43267	3.71e-05
A_84_P237223	AT4G28570	10.101	11.8789	3.42935	3.04e-05
A_84_P11697	AT3G10040	9.39568	11.1702	3.42125	0.00344247
A_84_P835427	AT1G66250	8.99858	10.772	3.41862	1.88e-05
A_84_P18817	AT1G01780	9.4859	11.2592	3.41827	0.000389
A_84_P555359	AT3G02800	7.79762	9.56806	3.4116	0.0023328
A_84_P593835	AT4G11990	8.57958	10.3478	3.40623	6.65e-05
A_84_P282290	AT5G61340	10.1095	11.8773	3.40527	0.000151
A_84_P833327	no_match	11.1158	12.8789	3.39435	0.000787
A_84_P793028	AT4G29190	6.201	7.96286	3.39135	0.000891
A_84_P786694	AT1G23390	8.76286	10.5173	3.37387	0.00665646
A_84_P855357	AT2G32320	5.57865	7.33218	3.37184	0.00462596
A_84_P572140	AT2G22140	6.05469	7.80388	3.3617	4.47e-05
A_84_P16736	AT4G39270	9.29073	11.0343	3.34866	1.02e-05
A_84_P16571	AT3G56400	11.9212	13.6633	3.34514	0.000356
A_84_P281230	AT5G15160	8.28315	10.0241	3.34262	0.000157
A_84_P11456	AT1G69710	6.96076	8.70072	3.34025	0.0013548
A_84_P11693	AT1G01225	8.38213	10.122	3.34	4.08e-05
A_84_P94659	AT3G30842	5.13782	6.87543	3.33481	0.0030682
A_84_P22136	AT3G16360	4.89138	6.62536	3.32645	9.61e-05
A_84_P14785	AT4G25160	6.06234	7.79442	3.32206	0.00189113
A_84_P21415	AT4G26890	6.25761	7.9892	3.32094	0.00135149
A_84_P103806	AT5G21940	12.432	14.1632	3.32008	0.00255713
A_84_P14579	AT3G23110	8.23051	9.9576	3.3106	0.00154824
A_84_P13742	AT3G58160	8.51605	10.2405	3.30452	8.53e-05
A_84_P18582	AT4G27980	4.5527	6.27673	3.30359	0.000453
A_84_P569557	AT3G02930	8.68786	10.4105	3.30036	9.39e-05
A_84_P15045	AT5G62820	8.79083	10.512	3.29713	0.000334
A_84_P501033	AT1G50830	7.27758	8.99864	3.2968	1.28e-05
A_84_P819429	AT1G59640	7.95487	9.67346	3.29115	0.000841
A_84_P296414	AT5G57500	4.35705	6.0745	3.28856	0.00769702
A_84_P843471	AT3G32400;AT2G25050	4.66667	6.38283	3.28561	0.00032
A_84_P603542	AT3G48770	5.73772	7.45359	3.28494	0.00283593
A_84_P238143	AT2G34340	4.1251	5.84095	3.28491	0.00348794
A_84_P860114	no_match	5.35276	7.06813	3.28382	0.000653
A_84_P790558	AT1G60110	6.10548	7.82003	3.28193	0.00518488
A_84_P530345	AT1G60110	6.74639	8.45941	3.27847	0.00331822
A_84_P14047	AT5G48940	9.66805	11.3809	3.27819	0.000213
A_84_P21675	AT5G65020	13.3301	15.0399	3.27125	8.05e-05
A_84_P787555	AT4G17220	7.73593	9.44294	3.26485	0.000971
A_84_P21078	AT2G21200	4.79906	6.50294	3.25777	0.00500464
A_84_P21799	AT1G03230	9.36715	11.0671	3.24885	0.000101
A_84_P21421	AT4G28240	11.5164	13.2132	3.24178	0.000205
A_84_P202508	AT1G73210	8.56444	10.2611	3.2415	0.000145
A_84_P308933	AT3G03490	12.6368	14.3256	3.22382	5.25e-06
A_84_P111852	AT5G67600	11.8009	13.4841	3.21141	3.24e-05
A_84_P757143	AT2G36355	4.85875	6.54117	3.20966	0.000256
A_84_P18270	AT2G21300	7.11774	8.79792	3.20467	0.000902
A_84_P511950	AT3G10510	5.21027	6.8885	3.20037	0.00303273
A_84_P526266	AT3G62430	5.31829	6.99634	3.19996	0.0047437
A_84_P508761	AT5G37070	10.9928	12.6706	3.19946	7.5e-05
A_84_P822197	AT2G44970	5.08176	6.75862	3.19732	0.00151639
A_84_P10013	AT4G09940	4.25362	5.929	3.19405	0.00281998
A_84_P571950	AT1G25480	7.68559	9.36039	3.19275	0.000264
A_84_P857259	AT1G09310	13.1921	14.8629	3.18388	6.78e-05
A_84_P11288	AT1G43000	6.75782	8.42607	3.17828	0.0102382
A_84_P18114	AT1G76710	9.67757	11.3453	3.17708	0.000166
A_84_P14961	AT5G40580	12.5873	14.2531	3.17291	3.26e-05
A_84_P16521	AT3G45410	9.15551	10.8182	3.16611	6.2e-05
A_84_P850169	AT5G42210	6.13773	7.79901	3.16297	0.00348554
A_84_P55050	AT1G28260	7.68728	9.34804	3.16183	0.000337
A_84_P762645	AT3G27027	8.56573	10.2256	3.15998	0.000949
A_84_P13620	AT3G21600	8.4957	10.1534	3.15507	1.57e-05
A_84_P12062	AT5G10610	5.24732	6.9036	3.15203	0.00245634
A_84_P311643	AT2G16530	8.99046	10.6465	3.1514	2.38e-05
A_84_P22231	AT3G53230	13.2553	14.9097	3.14796	6.29e-06
A_84_P578638	AT4G01240	6.14392	7.79603	3.14294	0.00158407
A_84_P22954	AT2G29380	9.3382	10.9901	3.14239	0.00011
A_84_P17893	AT5G65460	9.77421	11.4255	3.14119	0.000144
A_84_P218778	AT5G66480	8.71512	10.3663	3.14081	0.000331
A_84_P571340	AT2G47480	5.62858	7.27845	3.13806	0.000111
A_84_P10392	AT4G28560	5.33459	6.9842	3.13748	0.000898
A_84_P790052	AT2G16530;AT3G43840	10.0151	11.6642	3.13647	2.06e-05
A_84_P218328	AT3G23170	10.6946	12.3392	3.12648	0.000965
A_84_P20129	AT2G39110	10.0376	11.6803	3.12263	0.000369
A_84_P722311	AT5G05365	10.9959	12.6369	3.11882	0.000126
A_84_P585313	AT1G16705	5.0593	6.69946	3.117	0.000173
A_84_P834058	AT3G15340	8.40002	10.0392	3.11488	0.00144841
A_84_P564781	AT1G13050	8.09598	9.73415	3.11271	9.64e-05
A_84_P19293	AT3G17820	11.3043	12.9419	3.1113	0.00049
A_84_P814137	no_match	9.41684	11.0535	3.10951	1.06e-05
A_84_P14770	AT4G21550	5.68149	7.31803	3.10919	7.18e-06
A_84_P287800	AT2G44130;AT2G44140	8.22745	9.86373	3.10863	0.000909
A_84_P148938	AT3G22260	10.6687	12.3048	3.10833	3.04e-05
A_84_P827646	AT1G14260	4.55761	6.19287	3.10643	0.00209387
A_84_P751651	AT1G47630	5.22226	6.8544	3.09972	3.56e-05
A_84_P13866	AT4G30660	10.8718	12.5026	3.09678	6.41e-05
A_84_P586636	AT3G50920	10.7336	12.3641	3.09623	3.41e-05
A_84_P53650	AT5G57910	10.7161	12.3438	3.09022	0.000183
A_84_P809869	AT1G09310	12.8763	14.5021	3.08627	2.17e-05
A_84_P750006	AT1G75250	6.59111	8.2156	3.08334	1.09e-05
A_84_P10767	AT3G02990	7.77496	9.39893	3.08221	0.000285
A_84_P826409	AT4G34250	5.98286	7.60642	3.08134	0.00409913
A_84_P830372	AT5G09410	5.33992	6.96277	3.07983	0.00205067
A_84_P756542	AT2G20724	12.306	13.9271	3.07626	3.23e-05
A_84_P846796	AT3G50030	6.39536	8.01601	3.07514	0.000135
A_84_P224049	AT5G39380	8.63279	10.2516	3.07118	3.14e-05
A_84_P593858	AT4G18530	7.94974	9.56802	3.07009	0.000147
A_84_P12050	AT1G06550	12.6852	14.3033	3.06973	5.25e-06
A_84_P862237	AT2G40270	9.67754	11.2946	3.06747	0.000109
A_84_P12310	AT1G76960	6.04042	7.65622	3.06483	0.00910612
A_84_P785348	AT5G51190	8.53535	10.1493	3.06087	2.78e-05
A_84_P814296	AT2G25900	6.24665	7.86025	3.06015	0.000647
A_84_P849657	AT5G19120	8.5472	10.1578	3.05386	0.000448
A_84_P609756	AT3G50030	5.66634	7.27545	3.05063	0.000222
A_84_P581112	AT2G42150	7.12701	8.73592	3.05021	7.24e-06
A_84_P597006	AT1G66250	9.88547	11.4943	3.05013	0.00011
A_84_P760238	AT3G28153	4.19713	5.80307	3.04393	0.00130197
A_84_P21234	AT3G18850	9.36836	10.9729	3.04093	6.22e-05
A_84_P531425	AT2G46240	9.95129	11.5544	3.03801	0.000184
A_84_P139499	AT3G26450	12.1687	13.7711	3.03637	0.000103
A_84_P18027	AT1G09310	13.9436	15.5449	3.03407	9.7e-05
A_84_P86809	AT1G65150	7.19827	8.79841	3.03174	4.57e-05
A_84_P814146	AT1G71695	9.57049	11.1703	3.03097	5.13e-05
A_84_P826163	AT1G52160	11.1446	12.7427	3.02745	2.01e-07
A_84_P22729	AT1G09880	5.14115	6.73772	3.02424	0.00122687
A_84_P788959	AT5G57910	11.289	12.8855	3.02403	0.000115
A_84_P737372	AT2G17442	8.41914	10.015	3.0227	4.32e-07
A_84_P813553	AT5G21940	8.41075	10.0048	3.01899	0.00266952
A_84_P594944	AT5G47635	6.52892	8.12279	3.0186	0.000317
A_84_P822038	AT1G64890	8.38643	9.97681	3.0113	0.000118
A_84_P12622	AT2G27300	12.2881	13.8773	3.00883	0.000116
A_84_P544339	AT5G64530	6.98679	8.5729	3.0024	0.00249918
A_84_P849594	AT2G40270	7.50752	9.09275	3.00054	0.000975
A_84_P22015	AT1G30040	10.9335	12.5165	2.99586	0.000151
A_84_P851378	AT1G09310	12.921	14.5024	2.99276	0.00013
A_84_P843942	AT3G02980	6.06532	7.64338	2.98569	0.000242
A_84_P230289	AT2G44080	12.7134	14.2907	2.98425	0.000543
A_84_P19875	AT1G60610	11.0081	12.5844	2.98207	0.000112
A_84_P21922	AT1G12740	8.65599	10.231	2.97936	0.00343945
A_84_P23908	AT2G26230	12.4549	14.028	2.97533	7.4e-06
A_84_P533784	AT1G11905	10.673	12.2452	2.97356	7.67e-05
A_84_P14652	AT3G50310	7.2271	8.79263	2.95986	0.000424
A_84_P18707	AT1G23390	9.93348	11.4944	2.9504	0.00719978
A_84_P869470	AT1G68840	10.1392	11.6995	2.94904	0.000212
A_84_P517219	AT2G37070	5.24468	6.80407	2.9473	0.00104343
A_84_P14160	AT1G62045	9.76649	11.3258	2.94712	0.000108
A_84_P830125	AT2G46240	10.5092	12.064	2.93802	0.000215
A_84_P13182	AT5G17420	8.36398	9.91772	2.93578	0.000661
A_84_P598557	AT5G57380	8.94779	10.501	2.9346	1.2e-05
A_84_P302440	AT2G29580	6.06579	7.61876	2.93421	0.000281
A_84_P23385	AT5G02570	8.25984	9.81217	2.93291	0.000334
A_84_P20268	AT3G27190	10.5092	12.0615	2.93282	0.000129
A_84_P842527	AT5G42800	5.7928	7.34298	2.92854	0.00343096
A_84_P513948	AT4G27595	10.4387	11.9885	2.9278	3.4e-05
A_84_P755688	AT2G23850	11.2542	12.803	2.92574	1.28e-05
A_84_P512333	AT5G43660	5.49086	7.03919	2.92478	0.000609
A_84_P819821	AT2G20560	8.11607	9.66353	2.92301	0.0008
A_84_P12444	AT1G71030	9.18072	10.7274	2.92135	0.00288859
A_84_P14242	AT1G79330	6.18222	7.72823	2.92009	0.000967
A_84_P22773	AT1G16470	11.9264	13.4704	2.91601	0.000416
A_84_P11311	AT1G56720	9.41684	10.9601	2.91453	9.91e-06
A_84_P23151	AT3G47110	6.78214	8.32437	2.91243	0.000291
A_84_P23770	AT1G48750;AT1G48760	13.6563	15.1965	2.90829	3.69e-05
A_84_P23903	AT2G02780	10.9181	12.4559	2.90362	6.25e-05
A_84_P582979	AT3G15340	8.9942	10.5318	2.90318	0.000567
A_84_P16910	AT5G56720	5.931	7.46805	2.90201	0.0025773
A_84_P13601	AT3G09910	9.67708	11.2104	2.89458	0.000135
A_84_P12885	AT4G22880	8.33868	9.86505	2.8806	0.00677835
A_84_P589074	AT2G25050	7.4645	8.98751	2.8739	0.000595
A_84_P869509	AT1G64890	7.56681	9.08817	2.87061	2.59e-05
A_84_P508506	AT3G55820	6.86627	8.38747	2.8703	0.000442
A_84_P848008	no_match	7.11357	8.63448	2.86971	0.000994
A_84_P533182	AT2G37380	8.96182	10.4809	2.86612	1.05e-05
A_84_P860303	AT3G23170	9.42652	10.9453	2.86542	0.00304156
A_84_P838034	AT3G12510	8.1241	9.64086	2.86148	8.87e-05
A_84_P799420	AT3G26450	10.9267	12.442	2.85861	0.000146
A_84_P12427	AT1G69850	11.0483	12.5624	2.85615	9.19e-06
A_84_P286000	AT5G20030	5.8654	7.37938	2.85597	0.00572096
A_84_P20789	AT1G71400	9.76192	11.2751	2.85442	6.91e-05
A_84_P14349	AT1G17950	7.47775	8.9877	2.84801	0.000268
A_84_P13883	AT4G34850	5.90977	7.41896	2.8465	0.00381863
A_84_P12775	AT3G53280	8.61857	10.1276	2.8462	0.000266
A_84_P595192	AT1G55475	5.24171	6.74902	2.8428	0.00550731
A_84_P16485	AT3G24360	5.44137	6.94862	2.84267	0.00175002
A_84_P12349	AT1G54830	9.74425	11.2505	2.84061	0.000171
A_84_P13976	AT5G19120	12.7081	14.214	2.83997	0.00133528
A_84_P136225	AT2G32560	11.2104	12.7154	2.83839	0.000141
A_84_P12711	AT3G13445	11.151	12.6525	2.83127	9.11e-05
A_84_P822945	AT2G23760	10.9419	12.4411	2.82684	7.23e-06
A_84_P581020	AT2G14800	6.48413	7.98206	2.82437	6.39e-06
A_84_P15276	AT1G76680	12.319	13.8122	2.81511	0.00555271
A_84_P537020	AT4G28340	6.61365	8.10342	2.80844	0.00144082
A_84_P22810	AT1G73830	9.74205	11.2311	2.80697	0.000129
A_84_P576448	AT1G50910	6.93993	8.4285	2.80611	0.00108663
A_84_P157735	AT3G51400	5.04734	6.53402	2.80244	0.00278214
A_84_P789091	AT3G58600	10.1663	11.6514	2.79946	2.27e-05
A_84_P22453	AT1G06540	8.94247	10.4268	2.79797	9.6e-05
A_84_P753373	AT1G76062;AT1G76065	6.83063	8.31256	2.79321	0.000171
A_84_P23845	AT2G43840	10.2892	11.7707	2.79234	0.000143
A_84_P819302	AT1G61900	7.03491	8.51533	2.7903	0.000213
A_84_P13281	AT1G10050	9.25538	10.7354	2.78948	0.00211618
A_84_P16410	AT3G03640	12.5081	13.9872	2.78783	3.65e-05
A_84_P598527	AT5G49110	6.69033	8.16942	2.78772	3.34e-06
A_84_P11024	AT4G29190	8.2468	9.72378	2.78366	0.000429
A_84_P855484	AT5G19120	11.9912	13.4625	2.77281	0.00117416
A_84_P503984	AT3G12510	9.91466	11.3851	2.7711	0.00122695
A_84_P18220	AT2G27120	4.76594	6.23631	2.77094	0.00368469
A_84_P788047	AT2G40320	7.78953	9.25967	2.77048	0.00213494
A_84_P562234	AT1G59640	8.20575	9.67561	2.76995	0.000215
A_84_P821416	AT1G68840	10.4523	11.9201	2.76603	0.000107
A_84_P15600	AT3G51030	10.277	11.7422	2.76104	6.58e-06
A_84_P21095	AT2G04350	12.474	13.9389	2.76036	0.000125
A_84_P16153	AT1G14130	7.05481	8.51964	2.7603	0.00251245
A_84_P607768	AT2G22560	8.44096	9.90548	2.75972	5.41e-05
A_84_P821543	AT1G69850	8.32158	9.78606	2.75964	8.66e-05
A_84_P23055	AT1G53110	6.45514	7.91883	2.75814	0.00240579
A_84_P22936	AT1G11170	8.03325	9.49634	2.75698	0.00206286
A_84_P23306	AT4G26700	11.2144	12.6755	2.75329	0.000225
A_84_P115902	AT2G40320	7.62184	9.08288	2.75308	0.00165174
A_84_P146698	AT5G36690;AT5G36780	6.5678	8.02816	2.75177	0.00519731
A_84_P21060	AT2G46630	11.8295	13.2855	2.74354	0.000296
A_84_P128806	AT1G52160	10.4633	11.9191	2.74311	1.47e-05
A_84_P817908	AT5G13800	8.28225	9.73696	2.741	0.000638
A_84_P796132	AT2G18170	10.787	12.2411	2.73974	2.71e-07
A_84_P17804	AT5G42210	4.74664	6.19994	2.73833	0.00234983
A_84_P761358	AT3G13445	12.2922	13.7448	2.73705	9.46e-06
A_84_P16715	AT4G33740	10.5069	11.9576	2.73335	7.11e-05
A_84_P63614	AT1G79190	9.63472	11.0848	2.7323	0.000385
A_84_P543212	AT4G28330	7.64246	9.09115	2.7296	0.00208714
A_84_P21807	AT1G22740	10.2111	11.6589	2.72806	4.93e-05
A_84_P600237	AT5G23700	5.72836	7.17422	2.72424	0.000149
A_84_P860356	no_match	10.6812	12.123	2.71659	0.000337
A_84_P12439	AT1G68110	6.09864	7.54005	2.71587	0.00494636
A_84_P821147	AT2G40270	10.7146	12.1547	2.71329	7.47e-05
A_84_P785451	AT4G31330	9.41006	10.8499	2.71288	0.00114263
A_84_P593014	AT4G31110	7.80253	9.24216	2.71251	0.000307
A_84_P78785	AT3G03650	7.72748	9.16588	2.71021	2.9e-05
A_84_P16877	AT5G47240	6.5884	8.02657	2.70976	0.00303545
A_84_P22362	AT4G27100	9.09644	10.5332	2.70716	6.4e-05
A_84_P10585	AT1G62430	9.41148	10.8474	2.70555	0.000206
A_84_P249535	AT1G13340	11.9775	13.4127	2.70411	0.00364529
A_84_P15807	AT4G36450	4.36338	5.7985	2.70405	0.000497
A_84_P19334	AT3G26340	8.76857	10.2037	2.70402	7.01e-05
A_84_P290214	AT2G37930	7.96895	9.40324	2.70249	2.39e-05
A_84_P835601	AT1G06840	7.60154	9.03568	2.7022	0.000125
A_84_P568539	AT2G14820	6.74261	8.17662	2.70196	1.03e-06
A_84_P803770	AT1G76680	11.3434	12.7758	2.699	0.00770818
A_84_P20290	AT3G29770	9.96998	11.3999	2.69433	5.76e-05
A_84_P15319	AT1G31580	12.8485	14.2783	2.69415	0.00680092
A_84_P22840	AT1G68840	12.7694	14.1977	2.69137	0.000274
A_84_P16688	AT4G27470	8.23593	9.66361	2.69013	0.00024
A_84_P23679	AT1G80920	11.9786	13.4049	2.68752	0.000133
A_84_P700711	AT2G21300	12.1578	13.5833	2.686	9.92e-06
A_84_P819835	AT2G43080	7.15559	8.57705	2.67858	0.000298
A_84_P15947	AT1G64300	4.45545	5.87486	2.67476	0.000855
A_84_P21086	AT2G18170	8.78585	10.2039	2.67231	4.24e-06
A_84_P597022	AT1G71110	11.1585	12.5729	2.66543	7.62e-05
A_84_P18760	AT5G44980	5.52457	6.93808	2.66383	0.00118429
A_84_P12717	AT3G18610	8.45597	9.86942	2.66373	0.000961
A_84_P805516	AT5G40690	9.39439	10.8059	2.66007	0.0051775
A_84_P132645	AT2G20670	11.5764	12.9868	2.65822	0.00522619
A_84_P14048	AT5G49290	6.98993	8.39898	2.65563	0.000933
A_84_P54170	AT3G57450	12.3337	13.7425	2.65529	0.000179
A_84_P12911	AT4G28530	7.34042	8.74915	2.65503	0.00422162
A_84_P788611	AT3G05330	8.54686	9.95436	2.65277	0.00099
A_84_P18923	AT1G04050	7.33054	8.73778	2.65228	0.000114
A_84_P97466	AT2G27830	10.022	11.4291	2.65196	0.00105595
A_84_P14173	AT5G03340	11.3523	12.7587	2.65089	5.76e-05
A_84_P21529	AT5G13820	9.53651	10.9401	2.64554	0.00017
A_84_P862854	no_match	4.95464	6.35723	2.64376	0.000149
A_84_P19365	AT3G46600	11.6633	13.0634	2.63921	0.00103528
A_84_P597346	AT3G58350	6.28607	7.68599	2.63886	0.00141039
A_84_P23767	AT1G49940	7.07208	8.47002	2.63526	0.000371
A_84_P791648	AT3G55820	6.75612	8.15318	2.63364	0.000271
A_84_P14985	AT5G47220	7.82904	9.22505	2.63171	0.00084
A_84_P23341	AT4G34790	9.08384	10.4797	2.63153	0.00605671
A_84_P286640	AT3G48510	5.35525	6.75084	2.63096	0.00286637
A_84_P14417	AT2G20560	11.0722	12.4677	2.6308	0.00222985
A_84_P112112	AT3G48410	10.0774	11.4723	2.62981	2.32e-06
A_84_P11547	AT2G42010	11.465	12.8593	2.62864	7.38e-06
A_84_P228449	AT3G13330	12.5167	13.9093	2.62564	2.04e-05
A_84_P824668	AT3G01142;AT3G01140	8.09402	9.48616	2.62467	0.000751
A_84_P826634	AT2G32160	5.27307	6.66444	2.62329	0.00130732
A_84_P311843	AT4G30500	8.7047	10.0956	2.62237	0.00059
A_84_P788935	AT2G20180	5.61478	7.00562	2.6223	0.00331126
A_84_P765797	AT4G09012	4.56344	5.95274	2.61952	0.0019856
A_84_P825210	AT1G31500	6.96079	8.34897	2.61748	0.000303
A_84_P858544	AT2G40000	7.08909	8.47705	2.61709	0.00736743
A_84_P591116	AT3G60890	7.2437	8.63093	2.61576	0.00102831
A_84_P14965	AT5G41870	10.5282	11.9141	2.6133	2.2e-05
A_84_P857861	AT3G30842	4.46411	5.84909	2.61169	0.0081645
A_84_P830119	AT2G46240	8.56948	9.95343	2.60982	0.0011912
A_84_P822354	AT1G15860	9.91844	11.3005	2.60636	7.66e-05
A_84_P159375	AT4G38080	10.665	12.0469	2.60625	0.00316845
A_84_P72594	AT2G30960	10.0703	11.4501	2.60235	2.24e-05
A_84_P541342	AT3G61560	10.7046	12.0806	2.59557	2e-05
A_84_P17316	AT2G40270	12.1112	13.4827	2.58739	3.49e-05
A_84_P22623	AT1G52320	11.6486	13.0193	2.58597	5.08e-05
A_84_P86019	AT1G64890	8.07716	9.44474	2.58038	2.82e-06
A_84_P843637	AT2G26310	7.48761	8.85419	2.57858	0.000514
A_84_P547965	AT1G12030	7.66124	9.02726	2.57759	0.0083351
A_84_P10275	AT5G51520	7.62993	8.99385	2.57383	0.00389324
A_84_P509855	AT1G19750	4.38614	5.74989	2.57352	0.000697
A_84_P772807	AT1G68240	9.26706	10.6303	2.57266	0.00676751
A_84_P22361	AT4G26900	12.2456	13.607	2.56934	7.79e-05
A_84_P10696	AT2G24160	7.88759	9.2476	2.56687	0.00238295
A_84_P849918	AT1G10360	11.3706	12.7301	2.56594	0.000282
A_84_P837228	AT5G04980	5.09905	6.45676	2.56279	0.00437033
A_84_P795946	AT5G40690	6.59942	7.95657	2.56179	0.00986217
A_84_P807545	AT3G26450;AT3G26460	12.9373	14.2932	2.55948	8.85e-05
A_84_P19361	AT3G45860	4.97649	6.33042	2.55607	0.000629
A_84_P298514	AT5G40690	11.6191	12.9714	2.55327	0.00750381
A_84_P795880	AT2G41230	6.90921	8.25954	2.54969	0.000654
A_84_P577905	AT5G11460	9.10051	10.4502	2.5485	0.00387611
A_84_P308543	AT1G77480	11.5413	12.8904	2.54755	9.73e-05
A_84_P219758	AT3G07510	9.82058	11.1685	2.54538	1.67e-05
A_84_P556170	AT2G26310	7.97558	9.32273	2.54409	2.34e-05
A_84_P767732	AT5G61455	5.28906	6.63504	2.54203	0.00288657
A_84_P767978	AT5G25280	7.83981	9.18563	2.54176	3.21e-05
A_84_P21259	AT3G47090	6.85764	8.20307	2.54105	0.00477092
A_84_P303670	AT4G34420	6.81631	8.16091	2.5396	0.0018627
A_84_P788340	AT2G26310	7.47008	8.81308	2.53679	0.00143522
A_84_P767806	AT5G14840;AT3G06433	6.17784	7.52055	2.53626	0.00118834
A_84_P148288	AT3G58600	12.1764	13.5174	2.53333	6.41e-05
A_84_P11931	AT4G20460	11.2578	12.5987	2.53305	4.88e-05
A_84_P24036	AT3G27070	6.29788	7.63817	2.53201	0.000895
A_84_P849839	no_match	5.28997	6.63002	2.5316	0.00823184
A_84_P277210	AT5G23530	12.6004	13.9397	2.53017	0.000244
A_84_P538813	AT4G34060	7.18507	8.52218	2.52645	0.0027397
A_84_P788757	AT1G12030	7.98576	9.32206	2.52502	0.00813955
A_84_P22892	AT1G73500	9.71233	11.048	2.52402	0.000613
A_84_P799571	AT1G35710	4.89593	6.23026	2.52158	0.00804682
A_84_P19690	AT5G40440	10.934	12.2672	2.51966	0.000512
A_84_P17393	AT3G15400	8.76945	10.0998	2.51472	0.00022
A_84_P197954	AT1G68240	8.39973	9.72945	2.51353	0.00522944
A_84_P253555	AT4G14090	8.20337	9.5329	2.51322	0.00317467
A_84_P528720	AT2G32340	8.02193	9.35096	2.51235	0.000215
A_84_P799589	AT2G43500	5.7709	7.0995	2.51158	0.00626323
A_84_P84529	AT3G03610	10.3448	11.6709	2.50722	5.23e-05
A_84_P860280	AT1G69490	7.21256	8.53683	2.50405	0.00619797
A_84_P757964	AT2G41945	8.84531	10.1692	2.50346	3.13e-05
A_84_P869566	AT5G52540	10.5478	11.8708	2.50181	9.37e-05
A_84_P17794	AT5G39610	10.1781	11.4995	2.499	0.000488
A_84_P103346	AT1G74940	10.3206	11.6418	2.49879	0.000227
A_84_P16469	AT3G27000	10.03	11.3511	2.49867	6.21e-05
A_84_P93379	AT3G22430	7.74129	9.06199	2.49786	0.000381
A_84_P754192	AT1G17255	6.67961	7.9977	2.49336	3.35e-05
A_84_P767446	AT5G55550	11.6404	12.9578	2.49216	5.88e-05
A_84_P310443	AT1G14260	6.30405	7.62133	2.49195	0.00166496
A_84_P851420	AT3G59350	8.19892	9.51606	2.49172	0.00483393
A_84_P20780	AT1G03940;AT1G03495	8.01105	9.32745	2.49044	0.00231218
A_84_P799163	AT2G46630	8.93531	10.2507	2.48864	0.00341957
A_84_P23073	AT3G26790	5.95262	7.26769	2.48814	0.00197502
A_84_P285010	AT3G18660	5.87789	7.19258	2.48749	0.00218942
A_84_P13992	AT5G26860	11.8452	13.1595	2.48689	8.68e-05
A_84_P17598	AT4G19130	8.24013	9.55389	2.4859	5.6e-05
A_84_P817333	AT2G25280	11.3277	12.6382	2.48023	1.59e-05
A_84_P845601	AT1G51950	9.45898	10.7687	2.47888	9.55e-05
A_84_P233409	AT5G24210	10.7304	12.0399	2.4787	0.00115444
A_84_P19543	AT4G31240	6.43907	7.74748	2.47669	0.00240601
A_84_P21283	AT3G52850	13.0624	14.3697	2.47478	4.32e-05
A_84_P849587	no_match	7.34363	8.65038	2.47384	0.000283
A_84_P229999	AT4G31330	7.88162	9.18613	2.47	0.00136847
A_84_P20194	AT3G01570	7.01489	8.31924	2.46972	9.41e-05
A_84_P569157	AT5G67410	5.16257	6.46596	2.46808	0.0023185
A_84_P21875	AT1G63180	9.60522	10.9068	2.46494	0.000485
A_84_P12503	AT2G25900	8.36233	9.66204	2.4618	0.00405462
A_84_P851531	AT4G24230	9.72016	11.0193	2.46074	0.000784
A_84_P506777	AT4G03360;AT4G02950	4.95127	6.24972	2.45964	0.00207954
A_84_P299600	AT2G33560	9.28319	10.5816	2.45959	0.00069
A_84_P21247	AT3G44310	13.7286	15.0268	2.4593	0.000479
A_84_P17808	AT5G43440	9.09787	10.3951	2.45751	0.000814
A_84_P868186	AT4G11910	4.36902	5.66586	2.45691	0.00361048
A_84_P13297	AT1G79210	10.6658	11.962	2.45567	0.000174
A_84_P12172	AT5G53430	9.17008	10.4654	2.45429	2.09e-05
A_84_P10512	AT1G80400	10.7192	12.0142	2.45375	5.22e-06
A_84_P842259	AT1G75370	8.93583	10.227	2.44734	9.83e-05
A_84_P286130	AT5G67550	5.81879	7.10971	2.44684	0.00146441
A_84_P795955	AT3G63000	6.42573	7.71643	2.44646	0.00603074
A_84_P548172	AT2G20100	8.87849	10.1689	2.44597	0.000168
A_84_P18469	AT3G57880	12.011	13.3	2.44365	6.93e-05
A_84_P790360	no_match	7.45794	8.74537	2.44093	6.1e-05
A_84_P302670	AT5G12235	5.73695	7.0241	2.44046	0.00045
A_84_P185484	AT5G60050	10.2534	11.5399	2.43936	0.000159
A_84_P839331	AT2G03360	6.52908	7.81498	2.43834	0.00092
A_84_P257020	AT3G63000	11.8584	13.1442	2.43822	1.01e-05
A_84_P820520	AT1G74940	8.07747	9.36182	2.43573	0.000165
A_84_P210738	AT1G65090	6.69231	7.97561	2.43394	0.00810407
A_84_P147938	AT5G47920	7.39031	8.6706	2.42889	0.000391
A_84_P754636	AT1G07175	5.88981	7.16877	2.42664	0.00731554
A_84_P20255	AT1G26700	6.32473	7.60314	2.42571	0.0034897
A_84_P13733	AT3G55980	13.4711	14.7484	2.42369	0.000455
A_84_P17722	AT5G06800	8.63148	9.90856	2.42347	0.000969
A_84_P831596	AT4G22760	9.89118	11.1668	2.42107	3.78e-05
A_84_P546078	AT5G55390	10.5572	11.8318	2.41942	2.25e-05
A_84_P577518	AT2G32320	8.73851	10.0126	2.41852	0.000109
A_84_P857301	AT2G40140	8.15593	9.42996	2.41837	0.000986
A_84_P835248	AT1G27660	6.08975	7.36205	2.41547	0.000395
A_84_P19196	AT1G75490	7.28913	8.56082	2.41444	0.00179359
A_84_P19824	AT2G17880	8.40184	9.6721	2.41205	0.00362053
A_84_P10096	AT4G33390	5.74525	7.01527	2.41166	0.00448118
A_84_P237343	AT3G62725	5.93922	7.20869	2.41073	0.00128591
A_84_P108832	AT3G06070	9.63217	10.9005	2.40879	0.000646
A_84_P20191	AT3G01140	8.5836	9.8504	2.40629	0.00492663
A_84_P145499	AT1G15860	13.0043	14.2697	2.40395	6.22e-05
A_84_P77799	AT1G75370	10.3287	11.5929	2.40195	6.45e-05
A_84_P112622	AT1G10360	12.9933	14.2572	2.40148	0.000388
A_84_P18191	AT2G16870	6.64487	7.90806	2.40026	0.0010029
A_84_P21787	AT1G04570	6.51209	7.77448	2.39893	0.000555
A_84_P788725	AT1G15860	12.3108	13.5691	2.39217	1.42e-05
A_84_P297944	AT5G01450	10.2277	11.4837	2.38831	9.41e-05
A_84_P16824	AT5G25280	10.9855	12.2414	2.38824	0.00120249
A_84_P13041	AT5G24960	7.04745	8.30232	2.38647	0.00361235
A_84_P11713	AT3G02980	8.86175	10.1159	2.38529	3.73e-05
A_84_P10200	AT5G23360	5.22217	6.47624	2.38513	0.000605
A_84_P820727	AT4G24160	9.84815	11.1019	2.38459	0.00238292
A_84_P760741	AT3G11010	9.00475	10.2583	2.38435	0.000222
A_84_P851410	no_match	10.3086	11.5609	2.38217	0.0101567
A_84_P596315	AT3G05330	10.4398	11.6915	2.38109	0.0013147
A_84_P238703	AT2G44970	12.0175	13.269	2.38089	8.18e-05
A_84_P791611	AT3G48660	10.1687	11.4181	2.37752	0.000191
A_84_P293914	AT2G47230	7.55018	8.79956	2.37739	0.00049
A_84_P22243	AT3G55700	9.17528	10.4224	2.3736	0.000642
A_84_P93649	AT1G34270	10.1632	11.4095	2.37223	0.000216
A_84_P180524	AT4G38510;AT4G38500	8.82254	10.0673	2.36977	0.00168318
A_84_P13416	AT1G11570	5.11121	6.35575	2.36944	0.00723718
A_84_P839826	AT3G51130	9.66536	10.9082	2.3666	0.000202
A_84_P582075	AT3G14170	5.58793	6.82866	2.36317	0.00427915
A_84_P12789	AT3G56170	9.89719	11.1378	2.36294	0.00127975
A_84_P235463	AT3G20450	6.56414	7.80416	2.36202	0.00234264
A_84_P22951	AT2G27010	7.55504	8.79415	2.36053	0.00034
A_84_P22702	AT1G51380	9.56512	10.8042	2.36041	0.000376
A_84_P153638	AT3G59940	10.4155	11.6524	2.35691	0.00514797
A_84_P304780	AT2G43080	12.3062	13.5419	2.35498	1.03e-05
A_84_P20768	AT2G17270	9.52873	10.7641	2.35433	0.00059
A_84_P761743	AT3G03702;AT3G03700	8.39323	9.62807	2.35354	0.000412
A_84_P820814	no_match	6.21741	7.45191	2.353	0.00097
A_84_P16876	AT5G47050	12.7737	14.0076	2.35206	0.00068
A_84_P854609	AT4G17245	11.1085	12.3419	2.35115	0.00626539
A_84_P560889	AT4G17245	10.9054	12.1368	2.34804	0.00676182
A_84_P14067	AT5G54860	10.4539	11.6851	2.34757	0.00418959
A_84_P60290	AT5G65300	10.9086	12.1397	2.34737	0.00597013
A_84_P13757	AT3G62090	6.15688	7.38589	2.34406	0.00439493
A_84_P607908	AT3G15300	8.77052	9.99745	2.34069	0.00037
A_84_P11259	AT5G61480	11.0118	12.2364	2.33694	0.000444
A_84_P751709	AT1G33480	10.5106	11.7335	2.33419	9.22e-05
A_84_P823385	AT5G52540	11.0456	12.2683	2.33386	0.00016
A_84_P17570	AT1G69580	9.00826	10.2305	2.33314	3.51e-05
A_84_P565242	AT3G56430	10.7824	12.0046	2.33295	2.38e-05
A_84_P828978	AT3G45960	6.78359	8.0046	2.33111	0.00115305
A_84_P820648	AT1G50570	7.93464	9.15507	2.33016	0.00015
A_84_P89379	AT2G38800	13.6244	14.8448	2.33012	8.83e-05
A_84_P15705	AT4G18830	7.898	9.1183	2.32995	0.000727
A_84_P200474	AT2G27130	11.1197	12.3397	2.32945	3.42e-07
A_84_P11899	AT4G08620	7.69066	8.91047	2.32916	0.00845573
A_84_P22244	AT3G55920	11.4549	12.6744	2.32865	2.39e-05
A_84_P601105	AT5G19650	7.22643	8.44515	2.32742	0.000249
A_84_P19754	AT5G58540	8.84935	10.0673	2.32615	6.18e-05
A_84_P13388	AT1G02000	11.049	12.2668	2.32589	1.01e-05
A_84_P21449	AT4G34770	8.7224	9.93923	2.32436	0.00227216
A_84_P154215	AT3G02170	11.3499	12.5665	2.32394	0.000249
A_84_P79165	AT5G52120	6.5336	7.75	2.32367	0.000773
A_84_P71284	AT2G24330	11.0945	12.3102	2.3226	6.38e-05
A_84_P790714	AT3G44510	5.5425	6.7581	2.32237	0.00219201
A_84_P15582	AT3G46730	8.34874	9.56393	2.32171	0.000681
A_84_P818520	AT5G06370	9.95418	11.1694	2.32171	9.41e-05
A_84_P838077	AT3G13330	7.11169	8.32474	2.31827	0.000724
A_84_P10790	AT3G27580	10.2285	11.4415	2.3182	0.000114
A_84_P19340	AT3G29180	10.4951	11.7074	2.31695	7.65e-05
A_84_P122652	AT2G26070	11.0557	12.2677	2.31664	0.000409
A_84_P854817	no_match	6.01697	7.22889	2.31646	0.00128251
A_84_P97636	AT2G25270;AT2G25280	11.5489	12.7594	2.31422	0.000175
A_84_P17402	AT3G21640	11.2862	12.4967	2.31409	0.000381
A_84_P13060	AT5G37800	4.80592	6.01621	2.31384	0.000977
A_84_P257500	AT4G21590	5.94647	7.156	2.31263	0.00127611
A_84_P110962	AT5G43980	8.28858	9.49497	2.3076	0.00912001
A_84_P119072	AT5G22220	7.99858	9.20115	2.3015	3.13e-05
A_84_P15249	AT1G50580	8.84252	10.0439	2.2996	2.14e-05
A_84_P20325	AT3G50060	12.0625	13.2622	2.29699	0.000668
A_84_P21129	AT2G29070	9.20586	10.4044	2.2951	0.000543
A_84_P14786	AT1G32510	8.35817	9.55605	2.29402	0.00600874
A_84_P13160	AT5G64060	7.34727	8.54469	2.2933	0.00445706
A_84_P761415	AT3G42658	8.69118	9.8857	2.2887	0.00721528
A_84_P869292	AT4G17500	10.5374	11.7318	2.28853	0.00638392
A_84_P133175	AT2G32295	10.6323	11.8262	2.28776	1.12e-05
A_84_P12315	AT1G64660	11.3518	12.5444	2.28556	0.00279004
A_84_P859330	AT5G48230	7.24361	8.43574	2.2849	0.000895
A_84_P19054	AT1G79840	8.89286	10.084	2.28333	0.00368777
A_84_P12697	AT3G28030	10.3831	11.5741	2.28308	0.000216
A_84_P843011	AT1G07050	6.9626	8.15173	2.28014	0.000266
A_84_P13885	AT4G35190	7.27248	8.46046	2.27835	0.00721133
A_84_P786927	AT5G24210	11.6488	12.8359	2.27701	0.00133278
A_84_P502958	AT2G21500	6.78553	7.9721	2.27611	0.0005
A_84_P523196	no_match	5.45924	6.64556	2.27573	7.85e-05
A_84_P570475	AT3G09085	11.6247	12.8108	2.27536	0.000144
A_84_P91739	AT4G19160	11.1769	12.3619	2.27369	0.00188625
A_84_P59040	AT4G35560	10.7633	11.9482	2.27351	5.05e-05
A_84_P14547	AT3G02770	13.9651	15.1498	2.27321	0.000981
A_84_P21959	AT2G21550	6.89625	8.08065	2.27269	0.00181418
A_84_P857966	AT4G21960	11.6314	12.8156	2.27233	8.12e-05
A_84_P13577	AT1G36940	8.44751	9.63052	2.2705	0.00144629
A_84_P836760	AT4G33740	10.207	11.3885	2.26814	0.00530633
A_84_P21290	AT3G54120	8.70427	9.88499	2.26689	0.000472
A_84_P792845	AT1G65410	10.719	11.8983	2.26468	5.11e-05
A_84_P20102	AT2G38730	11.5249	12.7038	2.26396	3.22e-05
A_84_P821587	no_match	5.02481	6.20351	2.26374	0.00926764
A_84_P173941	AT3G06130	9.95217	11.1297	2.26184	6.69e-05
A_84_P53240	AT1G22160	7.51227	8.68911	2.26082	0.00143432
A_84_P14115	AT5G66558;AT5G66560	11.1639	12.3406	2.26064	0.000219
A_84_P574994	AT3G32410	5.30425	6.47825	2.25636	0.00081
A_84_P829899	AT1G15660	10.5808	11.7544	2.25585	0.000257
A_84_P568348	AT1G15660	10.1011	11.2739	2.25459	6.61e-05
A_84_P18653	AT5G02100	11.3309	12.5038	2.25455	0.000217
A_84_P89029	AT1G65410;AT1G65420	8.10679	9.27868	2.25306	1.07e-05
A_84_P20994	AT1G51950	11.5004	12.6721	2.25287	0.00011
A_84_P17110	AT1G77850	8.97637	10.1464	2.25022	2.13e-05
A_84_P10332	AT5G66110	7.64584	8.81575	2.24997	0.00512291
A_84_P805135	AT3G15450	8.47183	9.64134	2.24936	0.00835345
A_84_P11054	AT4G36040	10.7051	11.8745	2.24926	0.00461345
A_84_P17935	AT5G37440	6.79801	7.96736	2.2491	0.0033977
A_84_P220988	AT3G10360	9.63065	10.7984	2.24657	0.00019
A_84_P233859	AT2G28570	12.0996	13.2669	2.246	0.00415306
A_84_P834637	AT2G32320	8.73112	9.89743	2.24437	0.000881
A_84_P838892	AT4G10570;AT4G10590	10.0082	11.1744	2.24426	7.41e-05
A_84_P21397	AT4G23040	9.91857	11.0835	2.24223	0.000366
A_84_P802987	AT2G40000	5.92825	7.09295	2.24187	0.00616057
A_84_P534217	AT3G48240	9.18263	10.3463	2.24035	0.00112784
A_84_P612389	AT3G24240	9.35363	10.5171	2.23998	5.78e-05
A_84_P816193	AT1G08630	8.64394	9.80689	2.23915	0.0014346
A_84_P24119	AT1G06870	9.68323	10.8454	2.23793	0.000362
A_84_P850593	AT4G36040	11.5989	12.7603	2.23674	0.00428005
A_84_P11724	AT3G16150	10.3279	11.4888	2.23599	0.00534285
A_84_P171823	AT4G26240	8.76816	9.92851	2.23511	1.61e-05
A_84_P18182	AT2G46140	10.9483	12.108	2.23413	0.00852547
A_84_P23294	AT4G24230	11.1366	12.2962	2.23403	0.000692
A_84_P831625	AT1G76350	8.57593	9.73531	2.23362	0.00226537
A_84_P838708	AT1G20870	8.60379	9.76253	2.23262	2.27e-05
A_84_P133905	AT2G32910	11.7447	12.9033	2.23248	4.52e-05
A_84_P811678	AT4G16190	8.44625	9.60482	2.23236	0.00126965
A_84_P824716	AT3G54380	9.23874	10.397	2.23192	0.000212
A_84_P855161	AT1G76680	15.262	16.4203	2.23188	0.00276384
A_84_P815671	AT3G59350	12.5828	13.741	2.23177	0.00329995
A_84_P13554	no_match	9.21155	10.3682	2.22938	7.01e-06
A_84_P857687	AT1G73500	11.434	12.5901	2.22866	0.00124516
A_84_P838126	AT1G03520	7.26686	8.4219	2.22691	0.000333
A_84_P16520	AT1G02640	11.7569	12.9118	2.22668	0.00118236
A_84_P862158	AT1G11730	7.41893	8.57335	2.22594	0.000936
A_84_P568712	AT3G17460	7.20379	8.35809	2.22576	0.000904
A_84_P10549	AT1G72540	5.95977	7.11396	2.2256	0.00187418
A_84_P803345	AT1G18000	9.93011	11.0842	2.22549	0.00670893
A_84_P10090	AT1G50570	11.7489	12.9026	2.22481	0.000194
A_84_P809753	AT3G59940	10.3249	11.4785	2.22474	0.00767622
A_84_P283670	AT4G14010	11.3947	12.5473	2.22315	0.000468
A_84_P592005	AT3G57380	7.45732	8.60858	2.22107	0.000186
A_84_P103266	AT5G64470	9.92022	11.0688	2.21699	0.00032
A_84_P795998	AT1G24020	12.3257	13.4738	2.21614	0.00423891
A_84_P827454	AT4G31270	5.90514	7.0509	2.21263	0.00523336
A_84_P858931	no_match	7.51828	8.66401	2.21259	7.7e-05
A_84_P815000	AT4G11220	11.015	12.1601	2.21171	6.62e-07
A_84_P574554	AT1G06475	10.3598	11.5048	2.21149	0.0100329
A_84_P18125	AT1G75280	14.8384	15.983	2.21081	0.00188694
A_84_P788342	AT3G16320	7.88366	9.02666	2.20841	0.000632
A_84_P534390	AT4G37740	8.59328	9.73428	2.20534	0.00241673
A_84_P509528	AT4G31520	4.51231	5.65253	2.20415	0.00134437
A_84_P585271	AT1G49475	7.3189	8.45823	2.2028	0.00158244
A_84_P586083	AT5G57880	6.79294	7.93219	2.20267	0.0004
A_84_P216328	AT4G21530	5.86665	7.00463	2.20072	0.00251775
A_84_P830202	AT2G38800	13.8075	14.9449	2.19987	5.6e-05
A_84_P22374	AT4G29810	12.9667	14.1037	2.19926	6.06e-06
A_84_P760545	AT3G06433	6.07315	7.21003	2.19905	0.00419153
A_84_P847035	no_match	12.5901	13.7268	2.19877	2.9e-05
A_84_P15514	AT3G21280	11.9657	13.1008	2.19626	0.000224
A_84_P21219	AT3G19580	8.87178	10.0058	2.19463	0.00344104
A_84_P264370	AT5G14000	10.7411	11.8748	2.19418	0.000763
A_84_P197194	AT4G22870	10.5798	11.7135	2.19415	0.00518591
A_84_P12471	AT1G11460	6.72404	7.85735	2.19361	0.00984741
A_84_P858820	AT5G08770	6.72053	7.85349	2.19308	3.58e-05
A_84_P11642	AT2G24170	10.6901	11.8213	2.19044	3.25e-06
A_84_P20874	AT1G59780	7.7336	8.86356	2.18853	1.02e-05
A_84_P11920	AT4G13860	11.2642	12.3939	2.18814	0.00413117
A_84_P169203	AT4G33750	10.6296	11.7591	2.18781	0.000914
A_84_P19391	AT3G52820	6.1228	7.25217	2.18762	0.00207218
A_84_P16222	AT1G76690	10.9628	12.0912	2.18616	0.00350107
A_84_P19631	AT5G11520	12.9904	14.1184	2.1855	0.000151
A_84_P855667	AT2G25760	6.57893	7.70667	2.18517	0.000282
A_84_P20371	AT3G60580	7.39059	8.51824	2.18503	0.000161
A_84_P21760	AT1G03940	7.34543	8.47286	2.1847	0.00557607
A_84_P11834	AT3G54030	11.4606	12.5876	2.18405	0.000138
A_84_P578519	AT3G17185	9.04842	10.1748	2.18309	0.00056
A_84_P295714	AT5G06370	12.258	13.3842	2.18274	4.84e-05
A_84_P511795	AT2G03360	7.89617	9.02113	2.18096	0.0074141
A_84_P789549	AT4G31110	6.87443	7.99852	2.17964	0.0026951
A_84_P849895	AT2G44210	8.02937	9.15301	2.17897	0.00934272
A_84_P100456	AT1G07050	7.07558	8.19757	2.17647	0.00153967
A_84_P539957	AT5G66830	5.59085	6.71267	2.17622	0.0080186
A_84_P837395	AT5G66610	7.28798	8.40904	2.17507	0.00122385
A_84_P753477	AT1G68570;AT1G68568	7.27545	8.39594	2.1742	0.000612
A_84_P845060	AT4G38500	12.3687	13.4886	2.1733	2.32e-05
A_84_P837438	no_match	7.01001	8.12951	2.17271	0.000393
A_84_P592164	AT5G04080	11.3237	12.4431	2.17261	0.00588455
A_84_P829642	AT1G30160	4.78466	5.90396	2.17242	0.00618012
A_84_P19226	AT2G48090	7.92508	9.04407	2.17194	0.00666395
A_84_P94909	AT3G61350	9.11298	10.2317	2.17158	1.48e-05
A_84_P830141	AT5G08400	10.407	11.5257	2.1715	0.00142521
A_84_P797208	AT2G23790	5.15697	6.27542	2.17114	0.00135903
A_84_P808422	AT4G21960	13.1092	14.2276	2.17099	0.00024
A_84_P13746	AT3G59350	10.4107	11.5288	2.17048	0.00242857
A_84_P855440	no_match	11.0246	12.1422	2.16983	0.00835396
A_84_P23412	AT5G10870	11.1919	12.3094	2.16969	1.11e-05
A_84_P14543	AT3G08690	10.0775	11.1948	2.16937	9.6e-05
A_84_P588546	AT4G34480	8.84922	9.96628	2.16905	3.57e-05
A_84_P811676	AT4G16190	8.67847	9.79469	2.16779	0.00295661
A_84_P10493	AT1G14790	8.40155	9.51755	2.16745	0.00214197
A_84_P63874	AT5G20880	8.17501	9.28961	2.16536	4.35e-05
A_84_P10645	AT1G04970	11.5983	12.7125	2.16465	6.95e-06
A_84_P161043	AT5G25580	8.50307	9.6155	2.16211	3.16e-05
A_84_P303500	AT4G15093	11.2033	12.3155	2.16167	7.05e-05
A_84_P119892	AT4G17670	10.9182	12.0301	2.16137	0.00139371
A_84_P23790	AT1G76350	9.42393	10.5356	2.16101	0.000565
A_84_P818748	AT3G13560	4.96586	6.07658	2.15953	0.00285229
A_84_P825958	AT3G48090	5.22454	6.3344	2.15825	0.00686342
A_84_P10010	AT4G09080	7.51157	8.62083	2.15734	0.000951
A_84_P70624	no_match	8.46656	9.57573	2.15721	8.56e-05
A_84_P20535	AT4G17500	12.6619	13.771	2.15707	0.00720439
A_84_P12278	AT1G12320	11.1035	12.2107	2.15424	0.00955453
A_84_P12143	AT5G45340	9.45241	10.559	2.15336	0.000292
A_84_P795891	AT2G17880	6.45517	7.5615	2.15297	9.93e-05
A_84_P557020	AT2G14115	6.57887	7.68517	2.15293	0.000127
A_84_P22324	AT4G18240	11.8231	12.9293	2.15283	0.000112
A_84_P808866	AT3G44310	10.3901	11.4955	2.15166	0.00336531
A_84_P18414	AT1G02610	7.70918	8.81301	2.14926	0.00270772
A_84_P109922	AT4G17900	11.5754	12.6792	2.14915	0.00333782
A_84_P808432	AT4G21960	11.9292	13.0329	2.14904	2.91e-05
A_84_P23831	AT1G31500	10.4815	11.5842	2.14752	4.12e-05
A_84_P729575	no_match	4.64795	5.74997	2.14656	0.000267
A_84_P103736	AT3G57090	10.1584	11.2603	2.14648	0.00013
A_84_P17759	AT5G19160	6.54571	7.64743	2.1461	0.00123739
A_84_P809882	AT1G09310	15.6759	16.7774	2.14573	0.00014
A_84_P843293	AT3G08990	9.59059	10.6912	2.14445	3.28e-05
A_84_P563834	AT1G03270	8.64669	9.74668	2.14354	0.000438
A_84_P14473	AT2G05840	13.5616	14.6615	2.14339	4.06e-05
A_84_P596907	AT1G20870	8.3468	9.4458	2.14207	3.87e-05
A_84_P20825	AT1G24190	8.83426	9.93247	2.14089	0.000832
A_84_P18308	AT3G07410	11.9503	13.0483	2.14062	9.41e-05
A_84_P16315	AT2G38700	11.3796	12.4775	2.1404	0.000158
A_84_P828333	AT2G29740	10.6971	11.7947	2.13997	0.00125859
A_84_P850962	AT2G20210	4.97075	6.06823	2.1398	0.0091815
A_84_P13190	AT5G08390;AT5G08400	9.9866	11.083	2.13827	0.000541
A_84_P831517	AT2G40420	5.96539	7.06122	2.13736	0.000327
A_84_P710346	AT2G47015	6.26431	7.35872	2.13525	0.00890287
A_84_P23979	AT3G10370	10.9994	12.0934	2.13466	4.78e-05
A_84_P13638	AT3G20420	7.12116	8.21281	2.13119	0.00175494
A_84_P10390	AT3G18295	10.1838	11.2752	2.13089	0.00127318
A_84_P859455	AT1G51950	11.3609	12.4516	2.12977	9.05e-05
A_84_P15460	AT3G03900	9.89866	10.9879	2.12757	3.95e-05
A_84_P64884	AT5G51150	9.1946	10.2836	2.12732	0.000697
A_84_P784428	AT4G19160	10.9425	12.0304	2.12556	0.00221935
A_84_P519178	AT3G63530	10.3186	11.4054	2.12404	0.000222
A_84_P856344	AT2G32320	9.96754	11.0539	2.12331	0.00210158
A_84_P23609	AT5G04220	9.40724	10.4933	2.12289	0.000363
A_84_P10686	AT2G17450	9.80191	10.8879	2.12287	0.00108529
A_84_P17333	AT1G07380	11.4666	12.5523	2.12244	0.000179
A_84_P843563	no_match	5.18093	6.2657	2.12104	0.000589
A_84_P14255	AT1G64970	10.1142	11.1978	2.11932	1.9e-05
A_84_P19123	AT2G05630	10.3553	11.4384	2.11852	0.000202
A_84_P15376	AT2G43000	7.8047	8.88615	2.11616	0.00270031
A_84_P13565	AT2G03060	8.43228	9.51365	2.11604	0.000425
A_84_P22683	AT3G29035	8.67367	9.755	2.11599	0.00939586
A_84_P763376	AT2G40120;AT4G03175	8.65203	9.73301	2.11549	0.00100102
A_84_P16647	AT4G13900	7.52524	8.60619	2.11542	0.0103446
A_84_P514007	AT5G05640	8.64795	9.72652	2.11194	0.000248
A_84_P13555	AT2G01330	8.82821	9.90606	2.11088	0.000504
A_84_P18129	AT1G19940	9.07927	10.1569	2.11055	0.00186661
A_84_P185684	AT5G26870	6.59033	7.66601	2.10771	3.98e-05
A_84_P12415	AT1G27660	8.15921	9.23453	2.1072	0.00410641
A_84_P833758	no_match	10.9115	11.9866	2.10676	0.00553303
A_84_P18798	AT5G55400	9.87605	10.9495	2.10441	0.000174
A_84_P12385	AT1G80110	8.19603	9.26884	2.10353	0.00263096
A_84_P18490	AT3G63280	7.27586	8.34771	2.10213	0.00482833
A_84_P20974	AT1G22170	9.52768	10.5981	2.10003	0.000914
A_84_P787213	no_match	9.54799	10.6175	2.09868	2.8e-05
A_84_P302990	AT3G51130	11.4382	12.5067	2.09725	9.91e-05
A_84_P21732	AT1G71695	12.6201	13.6879	2.09614	0.000144
A_84_P21518	AT5G10270	12.508	13.5746	2.09444	0.000152
A_84_P767910	AT5G18410	11.6922	12.7579	2.09314	3.62e-05
A_84_P843741	AT2G47310	6.9915	8.05711	2.09305	0.000301
A_84_P184834	AT1G45180	10.0811	11.1465	2.09274	0.000224
A_84_P104426	AT4G05530	9.99519	11.0603	2.09226	2.33e-05
A_84_P23725	AT1G17260	5.94313	7.00772	2.09158	0.00765512
A_84_P118342	AT4G10590	11.0762	12.1407	2.09136	3.87e-05
A_84_P840714	AT1G07380	10.6519	11.7144	2.08848	8.83e-05
A_84_P226239	AT2G39050	9.31871	10.3811	2.08833	0.00202074
A_84_P760063	AT3G19790	9.73922	10.8005	2.08673	0.000297
A_84_P795709	AT5G17380	7.04374	8.10449	2.08601	2.8e-05
A_84_P291084	AT3G10480	10.929	11.9878	2.08311	0.00122866
A_84_P590035	AT2G43535	14.1629	15.2215	2.08286	0.00331344
A_84_P130386	AT5G57015	11.3763	12.4336	2.08105	1.71e-05
A_84_P23500	AT5G47650	9.22548	10.2825	2.08062	0.0033192
A_84_P109412	AT4G27350	12.1091	13.1645	2.07828	3.15e-05
A_84_P823567	AT4G00020;AT5G01630	9.2224	10.2777	2.07815	0.00198259
A_84_P824363	AT1G13860	10.2278	11.2822	2.07692	0.000439
A_84_P19128	AT2G46130	6.0591	7.11326	2.07651	0.000992
A_84_P19347	AT3G12560	11.1106	12.1628	2.07368	0.00082
A_84_P23623	AT1G65020	10.6095	11.6601	2.07143	0.000141
A_84_P803516	AT3G02170	6.12807	7.17856	2.07123	0.00743575
A_84_P23721	AT1G14200	10.5457	11.5961	2.07111	0.00854917
A_84_P803220	AT3G07390	10.872	11.9224	2.07111	0.00179566
A_84_P18159	AT1G58370	8.00065	9.04716	2.06553	0.000651
A_84_P11258	AT5G61290	8.06487	9.11015	2.06377	0.00180226
A_84_P602770	AT4G21215	10.0714	11.1164	2.06331	0.00343527
A_84_P815240	AT4G19200	9.00449	10.0491	2.06286	0.00041
A_84_P813874	AT4G12720	10.9679	12.011	2.0606	0.000351
A_84_P23625	AT1G12270	11.767	12.8101	2.06057	0.000651
A_84_P94139	AT4G16280	8.84536	9.88718	2.05882	0.00538091
A_84_P24141	AT3G57140	5.32108	6.36244	2.05816	0.00286155
A_84_P22607	AT5G61600	8.9237	9.96473	2.0577	0.00637883
A_84_P835146	AT4G34480	6.94326	7.98345	2.0565	0.000428
A_84_P784166	AT5G45340	9.86329	10.903	2.05584	0.000432
A_84_P17208	AT1G25250	7.73036	8.76988	2.05554	0.000356
A_84_P10758	AT3G04070	9.85415	10.8918	2.0529	0.000601
A_84_P19770	AT5G61740	6.25087	7.28789	2.05198	0.000184
A_84_P763993	AT4G00840	10.4994	11.5351	2.05009	5.19e-05
A_84_P810593	AT1G24020	13.7556	14.791	2.04958	0.00372078
A_84_P216018	AT5G40550	8.04304	9.07834	2.04955	0.00144743
A_84_P10228	AT5G38820	7.22794	8.26288	2.04904	0.000118
A_84_P16098	AT1G03730	10.1699	11.2046	2.04872	0.00313556
A_84_P21537	AT5G17850	8.90707	9.94177	2.04869	0.00668711
A_84_P12075	AT5G14420	10.89	11.9242	2.04789	0.00131499
A_84_P82039	AT3G16320	8.06597	9.09896	2.04626	0.00016
A_84_P11400	AT1G61900	12.337	13.3697	2.04583	0.00154474
A_84_P14327	AT1G78090	10.0023	11.0348	2.04557	0.000107
A_84_P764236	AT4G10590	10.9416	11.9741	2.04556	8.59e-05
A_84_P220358	AT5G50710;AT5G50610	8.58221	9.61452	2.04529	0.00267586
A_84_P854730	AT3G56590	7.86037	8.89229	2.04474	0.00341384
A_84_P82909	AT1G17830	10.7787	11.8092	2.04268	0.00465252
A_84_P13822	AT4G20870	12.8357	13.8661	2.04261	0.000114
A_84_P296824	AT3G15450	12.9495	13.978	2.03984	0.00858073
A_84_P823794	no_match	6.98007	8.00629	2.03669	0.00132401
A_84_P23109	AT3G28880	6.77527	7.80061	2.03544	0.00171159
A_84_P863055	AT1G54570	11.0983	12.1231	2.03462	0.000622
A_84_P838412	no_match	10.8075	11.8318	2.03403	0.000359
A_84_P751526	AT1G72920	7.02089	8.04507	2.03381	0.0017073
A_84_P13436	AT1G51140	8.3159	9.34003	2.03374	0.00231467
A_84_P523780	AT5G08770	9.11739	10.1413	2.03346	0.000141
A_84_P16642	AT4G12720	13.3174	14.3411	2.03305	0.000368
A_84_P113912	AT4G00660;AT4G00670	10.1745	11.1981	2.03299	0.00176778
A_84_P842922	AT3G13980	7.86823	8.89175	2.03287	0.00815416
A_84_P787501	AT4G23410	7.85086	8.87266	2.03044	0.0032083
A_84_P12178	AT1G56120	7.60438	8.62609	2.03032	0.000169
A_84_P550476	AT5G48170	9.22152	10.243	2.03	0.00116047
A_84_P824745	AT5G14600	8.38065	9.40209	2.02995	0.000785
A_84_P837355	AT5G53010	9.73017	10.7516	2.02994	9.34e-05
A_84_P15124	AT1G06420	7.98999	9.01083	2.02909	0.00156871
A_84_P259430	AT5G13800	12.7409	13.761	2.02797	5.53e-05
A_84_P19536	AT4G29730	8.46857	9.48837	2.02764	0.00143477
A_84_P17045	AT1G08630	8.60511	9.62339	2.02552	0.00271739
A_84_P848899	AT3G11410	7.64488	8.6621	2.02402	0.00213216
A_84_P15523	AT3G26980	11.9376	12.9546	2.02372	0.000481
A_84_P22630	AT5G67230	8.37222	9.38846	2.02264	0.000713
A_84_P11628	AT2G36010	9.08854	10.1041	2.02166	0.000882
A_84_P845995	AT4G15140	8.18342	9.19819	2.02058	0.00320513
A_84_P15836	AT5G07870	9.40494	10.4178	2.01793	0.00747593
A_84_P17293	AT2G34710	11.4267	12.4395	2.01776	0.00162734
A_84_P19931	AT1G11730	7.43531	8.44764	2.01716	0.00244987
A_84_P17716	AT5G04980	9.13604	10.1469	2.01514	0.0032173
A_84_P603792	AT5G22860	6.56891	7.57949	2.01472	0.00730551
A_84_P310633	AT2G44210	13.0676	14.0779	2.01433	0.000937
A_84_P609619	AT2G45880	8.88403	9.89402	2.0139	0.000422
A_84_P17657	AT4G32730	7.49569	8.50558	2.01375	0.000735
A_84_P560726	AT3G13980	8.89068	9.8997	2.01255	0.00485483
A_84_P14971	AT5G43700	11.4256	12.4339	2.01146	0.00199998
A_84_P504860	AT3G09280	5.54363	6.55166	2.01117	0.00312417
A_84_P814117	AT5G53120	9.24002	10.2472	2.00996	0.00120013
A_84_P21560	AT5G27280	10.5584	11.5649	2.00904	9.67e-05
A_84_P764325	AT4G11910	6.23776	7.24391	2.00854	0.00238244
A_84_P849875	AT4G34710	12.7973	13.8015	2.0058	0.00268315
A_84_P24120	AT1G06840	10.3611	11.3638	2.00364	0.000136
A_84_P141179	AT5G04840	9.1934	10.1947	2.00178	0.00219736
A_84_P12739	AT3G45090	10.2853	11.2863	2.00148	0.000135
A_84_P295514	AT3G58550	10.8575	11.8579	2.00048	6.12e-05
Notes: Microarray was conducted with XVE089-13 transgenic plants without or with beta-estradiol (BE) for 16 hr.
Fold change (FC) is the expression level under treated condition divided by the expression level under untreated condition.
Expression data are log2 values, the cutoff was set as FC>2, P<0.01.
